# Supplementary material for: Dataset for transcriptomic profiles associated with development of sexual structures in Aspergillus flavus
Source: Data Brief. 2022 Mar 14;42:108033. doi: 10.1016/j.dib.2022.108033 (PMC8938862; doi:10.1016/j.dib.2022.108033)
Supplement: Supplementary file 1 [file mmc1.xlsx]

## Sheet: 3A. Module Correl. + Preserv.
Module	Module Size	Mating	Time Point	Mated P-value	Weeks P-value	Preservation Z Summary
black	463	0.698166	-0.200636	5.49111e-07	0.214471	3.95017
darkred	127	0.636896	-0.211167	9.94037e-06	0.190875	7.57784
salmon	282	0.589978	0.542609	6.16124e-05	0.000297822	5.79399
pink	446	0.555201	-0.114239	0.000200469	0.482738	14.1206
cyan	242	0.409709	0.675272	0.00865397	1.75415e-06	17.5226
midnightblue	189	0.377597	0.731635	0.016302	8.17291e-08	7.75095
magenta	392	0.341176	0.824965	0.0312031	5.90199e-11	8.53897
yellow	701	0.293057	0.761586	0.0664747	1.15185e-08	4.11861
lightyellow	137	0.291063	-0.296755	0.0684325	0.0629615	5.40381
grey	1531	0.244742	0.0121229	0.127996	0.940817	15.7014
lightgreen	155	0.103038	-0.331256	0.526936	0.0368004	19.5253
brown	741	0.0898315	-0.841825	0.581466	1.00685e-11	34.4092
tan	322	0.0804615	-0.653208	0.621625	4.89886e-06	16.9757
turquoise	1669	-0.0230698	0.915752	0.887634	1.24563e-16	22.1224
darkgreen	98	-0.0687567	-0.817852	0.673342	1.17754e-10	3.28799
blue	1628	-0.0790043	-0.731622	0.627973	8.17919e-08	25.4394
lightcyan	189	-0.146149	-0.705585	0.368194	3.68218e-07	24.7734
darkturquoise	61	-0.171269	0.343195	0.290656	0.0301548	16.7542
red	588	-0.18113	-0.839713	0.263342	1.27042e-11	5.4557
green	615	-0.232377	0.860836	0.149044	1.05195e-12	5.22218
darkgrey	44	-0.274027	-0.370833	0.0870688	0.0184896	10.8127
royalblue	137	-0.288613	-0.595234	0.0709002	5.09383e-05	14.7726
grey60	186	-0.399463	-0.333937	0.0106612	0.0352126	4.37732
purple	369	-0.411116	-0.343229	0.0084055	0.0301369	14.3788
greenyellow	328	-0.492844	0.465669	0.00123406	0.00246101	14.9912

## Sheet: 3B. Module Funct. Enrichment
TermID	Annotation Category	black	darkred	pink	salmon
Extracellular	deeploc_location	3.79192e-05		0.000687404	0.00525603
Major facilitator superfamily	interpro domains	7.6283e-05
Apoplastic	Apoplast-p	0.000210149		0.000948771
transmembrane transport	gene ontology	0.000278254
Major facilitator superfamily domain	interpro domains	0.00106265
Aldolase-type TIM barrel	interpro domains	0.00172392
Berberine/berberine-like	interpro domains	0.00201419
signal peptide	signal peptide	0.00241258		0.00265896
carbohydrate metabolic process	gene ontology	0.00367973
N',N'',N'''-triacetylfusarinine C biosynthetic process	gene ontology	0.00402698
carboxy-lyase activity	gene ontology	0.00428733
polygalacturonase activity	gene ontology	0.00515457
Glycoside hydrolase, family 28	interpro domains	0.00515457
PrpF protein	interpro domains	0.00673778
Sec1-like protein	interpro domains	0.00673778
oxidation-reduction process	gene ontology	0.00700137
Fatty acid biosynthesis	kegg pathways	0.00722489
ergosterol biosynthetic process	gene ontology	0.00843903
Alcohol dehydrogenase, N-terminal	interpro domains	0.00867032
flavin adenine dinucleotide binding	gene ontology	0.00884191		0.0159193
cell wall organization	gene ontology	0.0109752
feruloyl esterase activity	gene ontology	0.0109752
Beta-galactosidase jelly roll domain	interpro domains	0.0109752
Beta-galactosidase, domain 3	interpro domains	0.0109752
Beta-glucuronidase, C-terminal	interpro domains	0.0109752
Domain of unknown function DUF1729	interpro domains	0.0109752
Glycoside hydrolase, family 16, CRH1, predicted	interpro domains	0.0109752
Thiamine pyrophosphate (TPP)-dependent enzyme	interpro domains	0.0109752
Biotin metabolism	kegg pathways	0.0134407
Alcohol dehydrogenase, C-terminal	interpro domains	0.0144989
SNF2-related, N-terminal domain	interpro domains	0.0146022
Polyketide synthase, enoylreductase domain	interpro domains	0.0153891
succinate-CoA ligase complex	gene ontology	0.0160908
Beta-galactosidase, domain 2	interpro domains	0.0160908			0.00618152
Dbl homology (DH) domain	interpro domains	0.0160908
Fatty acid synthase	interpro domains	0.0160908
Fructose-bisphosphate aldolase, class-II	interpro domains	0.0160908
IBR domain	interpro domains	0.0160908
Alpha-hydroxy acid dehydrogenase, FMN-dependent	interpro domains	0.0190945
FMN-dependent dehydrogenase	interpro domains	0.0190945
oxidoreductase activity	gene ontology	0.0205967
Male sterility, NAD-binding	interpro domains	0.020708
Pectin lyase fold	interpro domains	0.0218903
vesicle docking involved in exocytosis	gene ontology	0.0220197
E3 ubiquitin ligase RBR family	interpro domains	0.0220197
Glycoside hydrolase, family 61	interpro domains	0.0220197
NodB homology domain	interpro domains	0.0220197
Shikimate dehydrogenase substrate binding, N-terminal	interpro domains	0.0220197
secondary metabolite biosynthetic process	gene ontology	0.0223416			0.00584781
SKP1/BTB/POZ domain	interpro domains	0.0223416
Pectin lyase fold/virulence factor	interpro domains	0.0237696
integral component of membrane	gene ontology	0.0263538		0.0387495
asexual spore wall assembly	gene ontology	0.0287002
regulation of Rho protein signal transduction	gene ontology	0.0287002
Rho guanyl-nucleotide exchange factor activity	gene ontology	0.0287002
Glycoside hydrolase 35, catalytic domain	interpro domains	0.0287002			0.011224
Glycoside hydrolase, family 35	interpro domains	0.0287002			0.011224
pathogenesis	gene ontology	0.0347096
shikimate 3-dehydrogenase (NADP+) activity	gene ontology	0.036074
BTB/POZ domain	interpro domains	0.036074
Glycoside hydrolase/deacetylase, beta/alpha-barrel	interpro domains	0.036074
JmjC domain	interpro domains	0.036074
smurf_cluster_25	smurf_and_known_metabolite	0.036074
Concanavalin A-like lectin/glucanase domain	interpro domains	0.0372152
FAD linked oxidase, N-terminal	interpro domains	0.039829		0.0347633
pectin catabolic process	gene ontology	0.0403292
Glucose-methanol-choline oxidoreductase	interpro domains	0.0427647		0.00079432
Insulin resistance	kegg pathways	0.0440857
Mineral absorption	kegg pathways	0.0440857
polyketide biosynthetic process	gene ontology	0.0440857
smurf_cluster_9	smurf_and_known_metabolite	0.0440857
AMP-binding, conserved site	interpro domains	0.045384
GroES-like	interpro domains	0.0482193
Proteasome	kegg pathways
Endocytosis	kegg pathways
Epstein-Barr virus infection	kegg pathways
Ubiquitin mediated proteolysis	kegg pathways
Amoebiasis	kegg pathways
Pentose phosphate pathway	kegg pathways
Mitophagy - animal	kegg pathways
mRNA surveillance pathway	kegg pathways
Fc gamma R-mediated phagocytosis	kegg pathways
Glutamatergic synapse	kegg pathways
Viral carcinogenesis	kegg pathways
Spliceosome	kegg pathways
Mitophagy - yeast	kegg pathways
Serotonergic synapse	kegg pathways
Autophagy - yeast	kegg pathways
Carbon metabolism	kegg pathways
Carbon fixation in photosynthetic organisms	kegg pathways
Necroptosis	kegg pathways
Inflammatory mediator regulation of TRP channels	kegg pathways
Adrenergic signaling in cardiomyocytes	kegg pathways
Arachidonic acid metabolism	kegg pathways
GABAergic synapse	kegg pathways
Dopaminergic synapse	kegg pathways
Longevity regulating pathway - multiple species	kegg pathways
Choline metabolism in cancer	kegg pathways
Hedgehog signaling pathway - fly	kegg pathways
Vascular smooth muscle contraction	kegg pathways
Morphine addiction	kegg pathways
Thyroid hormone signaling pathway	kegg pathways
Vibrio cholerae infection	kegg pathways
PI3K-Akt signaling pathway	kegg pathways
Bacterial invasion of epithelial cells	kegg pathways
SNARE interactions in vesicular transport	kegg pathways
Cholinergic synapse	kegg pathways
Nucleotide excision repair	kegg pathways
Oocyte meiosis	kegg pathways
Shigellosis	kegg pathways
Insulin signaling pathway	kegg pathways
Herpes simplex infection	kegg pathways
Ras signaling pathway	kegg pathways
Amphetamine addiction	kegg pathways
Collecting duct acid secretion	kegg pathways
Long-term potentiation	kegg pathways
Cocaine addiction	kegg pathways
Gastric acid secretion	kegg pathways
Hedgehog signaling pathway	kegg pathways
Non-homologous end-joining	kegg pathways
Autophagy - animal	kegg pathways
GnRH signaling pathway	kegg pathways
Pathogenic Escherichia coli infection	kegg pathways
Arginine biosynthesis	kegg pathways
Salmonella infection	kegg pathways
Tight junction	kegg pathways
Calcium signaling pathway	kegg pathways
Glycolysis / Gluconeogenesis	kegg pathways
Aldosterone synthesis and secretion	kegg pathways
Insulin secretion	kegg pathways
Regulation of lipolysis in adipocyte	kegg pathways
Oxytocin signaling pathway	kegg pathways
Fructose and mannose metabolism	kegg pathways
Glutathione metabolism	kegg pathways
Circadian entrainment	kegg pathways
Thyroid hormone synthesis	kegg pathways
Protein processing in endoplasmic reticulum	kegg pathways
Regulation of actin cytoskeleton	kegg pathways
Platelet activation	kegg pathways
Rheumatoid arthritis	kegg pathways
Nicotinate and nicotinamide metabolism	kegg pathways
Wnt signaling pathway	kegg pathways
Starch and sucrose metabolism	kegg pathways
Metabolism of xenobiotics by cytochrome P450	kegg pathways
Endocrine and other factor-regulated calcium reabsorption	kegg pathways
Prion diseases	kegg pathways
Phospholipase D signaling pathway	kegg pathways
Central carbon metabolism in cancer	kegg pathways
Gap junction	kegg pathways
Hippo signaling pathway	kegg pathways
Drug metabolism - cytochrome P450	kegg pathways
AMPK signaling pathway	kegg pathways		0.0363039
Long-term depression	kegg pathways
Chemical carcinogenesis	kegg pathways
Circadian rhythm	kegg pathways
Renin secretion	kegg pathways
Salivary secretion	kegg pathways
Phosphatidylinositol signaling system	kegg pathways
proteasome complex	gene ontology
cytoplasm	gene ontology
intracellular	gene ontology
protein transport	gene ontology
glycogen biosynthetic process	gene ontology
protein binding	gene ontology
cellular response to heat	gene ontology
carbon utilization	gene ontology
signal transduction by protein phosphorylation	gene ontology
phosphorelay sensor kinase activity	gene ontology
protein histidine kinase complex	gene ontology
pentose-phosphate shunt	gene ontology
cAMP-dependent protein kinase complex	gene ontology
protein ubiquitination involved in ubiquitin-dependent protein catabolic process	gene ontology
cell communication	gene ontology
mitochondrion	gene ontology
cellular response to oxidative stress	gene ontology
nucleotide binding	gene ontology
endosome membrane	gene ontology
metal ion binding	gene ontology
endocytosis	gene ontology
trehalose biosynthetic process	gene ontology
hydrogen-exporting ATPase activity, phosphorylative mechanism	gene ontology
membrane	gene ontology
nucleotide-excision repair	gene ontology
Arp2/3 complex-mediated actin nucleation	gene ontology
proteasome core complex	gene ontology
iron-sulfur cluster assembly	gene ontology
protein catabolic process	gene ontology
ubiquitin-protein transferase activity	gene ontology
cAMP-dependent protein kinase activity	gene ontology
ubiquitin-dependent protein catabolic process	gene ontology
phospholipid binding	gene ontology
phosphatidylinositol binding	gene ontology
Arp2/3 protein complex	gene ontology
cellular response to hydrogen peroxide	gene ontology
DNA-directed DNA polymerase activity	gene ontology
phosphorelay signal transduction system	gene ontology
Golgi membrane	gene ontology
cellular response to farnesol	gene ontology
intracellular protein transport	gene ontology
GTPase activity	gene ontology
fructose metabolic process	gene ontology
threonine-type endopeptidase activity	gene ontology
nucleoside-triphosphatase activity	gene ontology
proteolysis involved in cellular protein catabolic process	gene ontology
ATP biosynthetic process	gene ontology
cystathionine gamma-lyase activity	gene ontology		0.0371413
double-stranded RNA binding	gene ontology
late endosome to vacuole transport	gene ontology
mitochondrial respiratory chain complex IV	gene ontology
tRNA aminoacylation for protein translation	gene ontology
autophagy	gene ontology
gluconeogenesis	gene ontology
protein disulfide oxidoreductase activity	gene ontology
mitochondrial outer membrane	gene ontology
glycolytic process	gene ontology
mannose metabolic process	gene ontology
spore germination	gene ontology
cell redox homeostasis	gene ontology
ATP binding	gene ontology
tryptophan metabolic process	gene ontology
proton-transporting ATPase activity, rotational mechanism	gene ontology
regulation of translational elongation	gene ontology
phosphatidylinositol phosphorylation	gene ontology
positive regulation of asexual sporulation resulting in formation of a cellular spore	gene ontology
exocytosis	gene ontology
intracellular signal transduction	gene ontology
oxidative phosphorylation	gene ontology
small GTPase mediated signal transduction	gene ontology
ascospore formation	gene ontology
obsolete ubiquitin thiolesterase activity	gene ontology
protein deubiquitination	gene ontology
ligase activity	gene ontology
cysteine-type peptidase activity	gene ontology				0.0291901
ESCRT III complex	gene ontology
lipid binding	gene ontology
oxoglutarate dehydrogenase complex	gene ontology
protein serine/threonine phosphatase complex	gene ontology
pseudohyphal growth	gene ontology
protein dephosphorylation	gene ontology
positive regulation of penicillin biosynthetic process	gene ontology
protein targeting to vacuole	gene ontology
nucleocytoplasmic transport	gene ontology
actin binding	gene ontology
translation elongation factor activity	gene ontology
GTP binding	gene ontology
0	gene ontology
SNAP receptor activity	gene ontology
trehalose catabolic process	gene ontology
mRNA processing	gene ontology
obsolete GTP catabolic process	gene ontology
alpha,alpha-trehalose-phosphate synthase (UDP-forming) activity	gene ontology
aminophospholipid transport	gene ontology
catalase activity	gene ontology
cystathionine beta-lyase activity	gene ontology
double-strand break repair via nonhomologous end joining	gene ontology
endosome	gene ontology
phosphatidylinositol dephosphorylation	gene ontology
phospholipid-translocating ATPase activity	gene ontology
protein serine/threonine phosphatase activity	gene ontology
sporulation resulting in formation of a cellular spore	gene ontology
NAD+ binding	gene ontology
transport	gene ontology
asexual sporulation resulting in formation of a cellular spore	gene ontology
cellular response to iron ion starvation	gene ontology
phosphorelay response regulator activity	gene ontology
peptidase activity	gene ontology
transcription initiation from RNA polymerase II promoter	gene ontology
calcium ion binding	gene ontology
thiamine pyrophosphate binding	gene ontology
ion transport	gene ontology
negative regulation of transcription, DNA-templated	gene ontology
SNARE complex	gene ontology
thiol-dependent ubiquitin-specific protease activity	gene ontology
vesicle fusion	gene ontology
mRNA splicing, via spliceosome	gene ontology
hyphal tip	gene ontology
obsolete peroxidase reaction	gene ontology
vacuolar transport	gene ontology
C2 domain	interpro domains
Ubiquitin-related domain	interpro domains
Thioredoxin-like fold	interpro domains
UBX domain	interpro domains
Oxysterol-binding protein, conserved site	interpro domains
Zinc finger, RING-type	interpro domains
RNA recognition motif domain	interpro domains
Zinc finger, RING/FYVE/PHD-type	interpro domains
Signal transduction histidine kinase, dimerisation/phosphoacceptor domain	interpro domains
Oxysterol-binding protein	interpro domains
Phox homologous domain	interpro domains
PAS domain	interpro domains
ENTH/VHS	interpro domains
PPM-type phosphatase domain	interpro domains
Histidine kinase domain	interpro domains
UBA-like	interpro domains
26S proteasome subunit P45	interpro domains
HECT domain	interpro domains
Snf7 family	interpro domains
NTF2-like domain	interpro domains
DnaJ domain	interpro domains
GAF domain-like	interpro domains
Mitochondrial carrier domain	interpro domains
Mitochondrial substrate/solute carrier	interpro domains
Glutaredoxin	interpro domains
Matrin/U1-C-like, C2H2-type zinc finger	interpro domains
Histidine kinase-like ATPase, C-terminal domain	interpro domains
CheY-like superfamily	interpro domains
HEAT, type 2	interpro domains
Marvel domain	interpro domains
PH domain-like	interpro domains
Rab-GTPase-TBC domain	interpro domains
Carbohydrate kinase, FGGY, C-terminal	interpro domains
Carbohydrate kinase, FGGY, N-terminal	interpro domains
Ubiquitin system component Cue	interpro domains
VHS domain	interpro domains
6-phosphogluconate dehydrogenase, domain 2	interpro domains
Pleckstrin homology domain	interpro domains
Small GTP-binding protein domain	interpro domains
AGC-kinase, C-terminal	interpro domains
Forkhead-associated (FHA) domain	interpro domains
SMAD/FHA domain	interpro domains
WW domain	interpro domains
Leucine-rich repeat domain, L domain-like	interpro domains
ATPase, AAA-type, conserved site	interpro domains
Peptidase C19, ubiquitin carboxyl-terminal hydrolase	interpro domains
Proteasome, subunit alpha/beta	interpro domains
Signal transduction histidine kinase-related protein, C-terminal	interpro domains
WD40 repeat	interpro domains
EF-hand domain pair	interpro domains
WD40-repeat-containing domain	interpro domains
Rhodanese-like domain	interpro domains
Glycosyl transferase, family 20	interpro domains
IQ motif, EF-hand binding site	interpro domains
Protein phosphatase 2C family	interpro domains
Sirtuin family	interpro domains
Sirtuin family, catalytic core small domain	interpro domains
Ubiquitin interacting motif	interpro domains
DnaJ domain, conserved site	interpro domains
Signal transduction response regulator, receiver domain	interpro domains
Ubiquitin specific protease domain	interpro domains
HAD-like domain	interpro domains
Metallo-beta-lactamase	interpro domains
WD40/YVTN repeat-like-containing domain	interpro domains
Glutathione S-transferase, N-terminal	interpro domains
K Homology domain, type 1	interpro domains
von Willebrand factor, type A	interpro domains
Small GTPase superfamily	interpro domains
Glutathione S-transferase, C-terminal-like	interpro domains
Ubiquitin-conjugating enzyme E2	interpro domains
DNA glycosylase	interpro domains
K Homology domain	interpro domains
Proteasome B-type subunit	interpro domains
Sirtuin family, catalytic core domain	interpro domains
Xylose isomerase-like, TIM barrel domain	interpro domains
WD40 repeat, conserved site	interpro domains
ATPase, AAA-type, core	interpro domains
Cys/Met metabolism, pyridoxal phosphate-dependent enzyme	interpro domains
smurf_cluster_1	smurf_and_known_metabolite
Galactose metabolism	kegg pathways
Glycosphingolipid biosynthesis - globo and isoglobo series	kegg pathways
Phagosome	kegg pathways
Nitrogen metabolism	kegg pathways
Protein export	kegg pathways
Autophagy - other eukaryotes	kegg pathways
Linoleic acid metabolism	kegg pathways
Tuberculosis	kegg pathways
Lysosome	kegg pathways
mycotoxin biosynthetic process	gene ontology
heme binding	gene ontology
late endosome	gene ontology
raffinose alpha-galactosidase activity	gene ontology
eukaryotic 43S preinitiation complex	gene ontology
eukaryotic 48S preinitiation complex	gene ontology
formation of translation preinitiation complex	gene ontology
hydrolase activity, acting on glycosyl bonds	gene ontology
iron ion binding	gene ontology
eukaryotic translation initiation factor 3 complex	gene ontology
endoplasmic reticulum membrane	gene ontology
amino acid transmembrane transporter activity	gene ontology
ADP binding	gene ontology
oxidoreductase activity, acting on paired donors, with incorporation or reduction of molecular oxygen	gene ontology
amino acid transmembrane transport	gene ontology
fungal-type vacuole membrane	gene ontology
peroxisome	gene ontology
lysine biosynthetic process	gene ontology
methionine biosynthetic process	gene ontology
fatty acid beta-oxidation	gene ontology
L-isoleucine transaminase activity	gene ontology
L-leucine transaminase activity	gene ontology
L-valine transaminase activity	gene ontology
nitrate assimilation	gene ontology
urea catabolic process	gene ontology
styrene catabolic process	gene ontology
anion binding	gene ontology
branched-chain amino acid biosynthetic process	gene ontology
cysteine-type endopeptidase activity	gene ontology
ER to Golgi transport vesicle membrane	gene ontology
misfolded or incompletely synthesized protein catabolic process	gene ontology
phenylalanyl-tRNA aminoacylation	gene ontology
protein import into nucleus	gene ontology
cellular metabolic process	gene ontology
drug transmembrane transport	gene ontology
L-phenylalanine metabolic process	gene ontology
fluorene catabolic process	gene ontology
salicylate 1-monooxygenase activity	gene ontology
cell wall biogenesis	gene ontology
gliotoxin biosynthetic process	gene ontology
lysophospholipase activity	gene ontology
phenylalanine-tRNA ligase activity	gene ontology
phenylalanine-tRNA ligase complex	gene ontology
TOR signaling	gene ontology
vacuole fusion, non-autophagic	gene ontology
xenobiotic-transporting ATPase activity	gene ontology
Metal-dependent hydrolase, composite domain	interpro domains
RmlC-like cupin domain	interpro domains
RmlC-like jelly roll fold	interpro domains
Cytochrome P450	interpro domains
Phosphatidylinositol 3/4-kinase, conserved site	interpro domains
Phosphatidylinositol 3-/4-kinase, catalytic domain	interpro domains
Amino acid/polyamine transporter I	interpro domains
Amidohydrolase-related	interpro domains		0.0363039
Cytochrome P450, conserved site	interpro domains
Aminotransferase class IV	interpro domains
Flavodoxin/nitric oxide synthase	interpro domains
Domain of unknown function DUF3533	interpro domains
Haem peroxidase, animal type	interpro domains
Histidine triad (HIT) protein	interpro domains
Lactonase, 7-bladed beta propeller	interpro domains
Tetratricopeptide repeat 2	interpro domains
Thioredoxin-like ferredoxin	interpro domains
Antibiotic biosynthesis monooxygenase domain	interpro domains
Branched-chain amino acid aminotransferase II	interpro domains
FAD-linked oxidoreductase-like	interpro domains
Proteasome beta-type subunit, conserved site	interpro domains
Siderophore iron transporter 1/trichothecene efflux pump Tri12	interpro domains
Aldehyde dehydrogenase N-terminal domain	interpro domains
Flavoprotein-like domain	interpro domains
Proteasome component (PCI) domain	interpro domains
Aldehyde dehydrogenase domain	interpro domains
Cytochrome P450, E-class, group IV	interpro domains
Flavoprotein pyridine nucleotide cytochrome reductase	interpro domains
Arrestin C-terminal-like domain	interpro domains
NB-ARC	interpro domains
Effector	Effector-p
smurf_cluster_21	smurf_and_known_metabolite
smurf_cluster_15	smurf_and_known_metabolite
smurf_cluster_27	smurf_and_known_metabolite
Cell_membrane	deeploc_location
Endoplasmic_reticulum	deeploc_location
Carbohydrate digestion and absorption	kegg pathways			0.0411864
D-xylose metabolic process	gene ontology
endo-1,4-beta-xylanase activity	gene ontology
xylan catabolic process	gene ontology
hydrolase activity	gene ontology			0.0195466
organic substance metabolic process	gene ontology
polysaccharide catabolic process	gene ontology
P-type ATPase, transmembrane domain	interpro domains
Glycoside hydrolase, family 43	interpro domains
Peptidase S1, PA clan	interpro domains
Glycosyl hydrolase, five-bladed beta-propellor domain	interpro domains
Cation-transporting P-type ATPase, C-terminal	interpro domains
Ribonuclease H-like domain	interpro domains
Cation-transporting P-type ATPase, N-terminal	interpro domains
Methyltransferase type 12	interpro domains
Carboxylesterase, type B	interpro domains
smurf_cluster_37	smurf_and_known_metabolite
Chloroalkane and chloroalkene degradation	kegg pathways
Other types of O-glycan biosynthesis	kegg pathways
regulation of cellular amide catabolic process	gene ontology
conidiophore development	gene ontology
transcription regulatory region DNA binding	gene ontology
negative regulation of transcription from RNA polymerase II promoter	gene ontology
zinc ion binding	gene ontology
alcohol dehydrogenase (NAD) activity	gene ontology
histidine metabolic process	gene ontology
sexual sporulation resulting in formation of a cellular spore	gene ontology
penicillin biosynthetic process	gene ontology
magnesium ion binding	gene ontology
chromatin remodeling	gene ontology
1,2-dichloroethane catabolic process	gene ontology
activation of MAPK activity involved in cell wall organization or biogenesis	gene ontology
aldehyde dehydrogenase (NAD) activity	gene ontology
ammonium transmembrane transport	gene ontology
ammonium transmembrane transporter activity	gene ontology
cytoplasmic microtubule organization	gene ontology
dolichyl-phosphate-mannose-protein mannosyltransferase activity	gene ontology
microtubule nucleation	gene ontology
phosphatidylinositol-3-phosphate binding	gene ontology
regulation of melanin biosynthetic process	gene ontology
retromer complex	gene ontology
ribose phosphate diphosphokinase activity	gene ontology
S-adenosylmethionine biosynthetic process	gene ontology
sequence-specific DNA binding	gene ontology
transcription factor complex	gene ontology				0.0489122
pantothenate biosynthetic process	gene ontology
acetolactate synthase activity	gene ontology
acetolactate synthase complex	gene ontology
antiporter activity	gene ontology
ATP-dependent peptidase activity	gene ontology
cellular aldehyde metabolic process	gene ontology
D-xylose catabolic process	gene ontology
D-xylulose reductase activity	gene ontology
L-arabinitol 4-dehydrogenase activity	gene ontology
L-threonine 3-dehydrogenase activity	gene ontology
macromolecule biosynthetic process	gene ontology
mitotic recombination	gene ontology
nuclear chromatin	gene ontology
nucleotide biosynthetic process	gene ontology
obsolete ATP-dependent proteolysis	gene ontology
protein-cysteine S-palmitoyltransferase activity	gene ontology
protein import into peroxisome matrix, docking	gene ontology
shamixanthone biosynthetic process	gene ontology
asparagine synthase (glutamine-hydrolyzing) activity	gene ontology
cellular heat acclimation	gene ontology
cellular response to alkaline pH	gene ontology
diacylglycerol metabolic process	gene ontology
nitrogen utilization	gene ontology
phosphatidylinositol phospholipase C activity	gene ontology
regulation of small GTPase mediated signal transduction	gene ontology
S-(hydroxymethyl)glutathione dehydrogenase activity	gene ontology
lysine catabolic process	gene ontology
aldehyde dehydrogenase [NAD(P)+] activity	gene ontology
benzoate 4-monooxygenase activity	gene ontology
bile acid biosynthetic process	gene ontology
L-ascorbic acid metabolic process	gene ontology
protein polymerization	gene ontology
solute	gene ontology
Zinc finger, GATA-type	interpro domains
Zinc finger, NHR/GATA-type	interpro domains
Zinc finger C2H2-type	interpro domains
Alcohol dehydrogenase, zinc-type, conserved site	interpro domains
Ammonium transporter	interpro domains
Ammonium transporter AmtB-like domain	interpro domains
Asparagine synthase	interpro domains
Flavin reductase like domain	interpro domains
Maltose/galactoside acetyltransferase	interpro domains
GHMP kinase N-terminal domain	interpro domains
Palmitoyltransferase, DHHC domain	interpro domains
R3H domain	interpro domains
Ras-like guanine nucleotide exchange factor, N-terminal	interpro domains
Ras guanine-nucleotide exchange factors catalytic domain	interpro domains
Arrestin-like, N-terminal	interpro domains
GHMP kinase, C-terminal domain	interpro domains
Ras guanine nucleotide exchange factor domain	interpro domains
4'-phosphopantetheinyl transferase superfamily	interpro domains
Arfaptin homology (AH) domain/BAR domain	interpro domains
Cation/H+ exchanger	interpro domains
Ribosome	kegg pathways
Pyrimidine metabolism	kegg pathways
Huntington's disease	kegg pathways
Oxidative phosphorylation	kegg pathways
Measles	kegg pathways
Cardiac muscle contraction	kegg pathways
structural constituent of ribosome	gene ontology
translation	gene ontology
ribosome biogenesis	gene ontology				0.0121236
ribosome	gene ontology
cytosolic small ribosomal subunit	gene ontology
small ribosomal subunit	gene ontology
ribosomal small subunit biogenesis	gene ontology
translational elongation	gene ontology
RNA binding	gene ontology				0.0135685
cellular response to drug	gene ontology
positive regulation of cleistothecium development	gene ontology
proton-transporting V-type ATPase, V0 domain	gene ontology
extracellular region	gene ontology
pyrimidine nucleobase metabolic process	gene ontology
asexual sporulation	gene ontology
cellular response to amino acid starvation	gene ontology
DNA duplex unwinding	gene ontology
ATP-dependent DNA helicase activity	gene ontology
rRNA binding	gene ontology
cytochrome-c oxidase activity	gene ontology
90S preribosome	gene ontology
mitochondrial electron transport, cytochrome c to oxygen	gene ontology
Ribosomal protein L23/L15e core domain	interpro domains
RNA-binding S4 domain	interpro domains
DNA-directed RNA polymerase, RBP11-like dimerisation domain	interpro domains
Actin-depolymerising factor homology domain	interpro domains
Ribosomal protein L7Ae/L30e/S12e/Gadd45	interpro domains
Sterile alpha motif domain	interpro domains
Sterile alpha motif/pointed domain	interpro domains
Carbohydrate kinase PfkB	interpro domains
Zinc-binding ribosomal protein	interpro domains
50S ribosomal protein L30e-like	interpro domains
Cytidine and deoxycytidylate deaminase domain	interpro domains
Flavin amine oxidase	interpro domains
Winged helix-turn-helix DNA-binding domain	interpro domains
ADF-H/Gelsolin-like domain	interpro domains
Cytidine deaminase-like	interpro domains
Ribosomal protein L2 domain 2	interpro domains
Thioesterase domain	interpro domains
Ribokinase-like	interpro domains
Ubiquitin domain	interpro domains
Translation protein SH3-like domain	interpro domains
Cytoplasm	deeploc_location		0.00545866
Tyrosine metabolism	kegg pathways		0.00447941
Phenylalanine metabolism	kegg pathways		0.00716273
Tropane, piperidine and pyridine alkaloid biosynthesis	kegg pathways		0.0109078
Bile secretion	kegg pathways		0.0121963
Porphyrin and chlorophyll metabolism	kegg pathways		0.0195603
Glycine, serine and threonine metabolism	kegg pathways		0.0214904
Butanoate metabolism	kegg pathways		0.0229127
beta-Alanine metabolism	kegg pathways		0.0283474
Isoquinoline alkaloid biosynthesis	kegg pathways		0.0322279
Terpenoid backbone biosynthesis	kegg pathways		0.0363039
carbazole catabolic process	gene ontology		0.00303301
amine metabolic process	gene ontology		0.00376796
primary amine oxidase activity	gene ontology		0.00376796
acid-amino acid ligase activity	gene ontology		0.00641157
regulation of conidium formation	gene ontology		0.00743431
regulation of translational initiation	gene ontology		0.00777209
quinone binding	gene ontology		0.00852551
isoprenoid biosynthetic process	gene ontology		0.0121963
sucrose metabolic process	gene ontology		0.0172762
metal ion transmembrane transporter activity	gene ontology		0.0179688
starch metabolic process	gene ontology		0.0201355
chlorophyll metabolic process	gene ontology		0.0212086
cysteine metabolic process	gene ontology		0.0212086
single-organism cellular process	gene ontology		0.0229127
metal ion transport	gene ontology		0.0264833
tricarboxylic acid cycle	gene ontology		0.0302627
steroid biosynthetic process	gene ontology		0.0363039
3-deoxy-7-phosphoheptulonate synthase activity	gene ontology		0.0371413
citrate (Si)-synthase activity	gene ontology		0.0371413
dimethylallyltranstransferase activity	gene ontology		0.0371413
eukaryotic translation initiation factor 2B complex	gene ontology		0.0371413
mRNA cis splicing, via spliceosome	gene ontology		0.0371413
positive regulation of transcription elongation from RNA polymerase II promoter	gene ontology		0.0371413
propionate catabolic process	gene ontology		0.0371413
S-methyl-5-thioribose-1-phosphate isomerase activity	gene ontology		0.0371413
copper ion binding	gene ontology		0.0384126
translation initiation factor activity	gene ontology		0.0434771
alkaloid metabolic process	gene ontology		0.0462107
chorismate biosynthetic process	gene ontology		0.0462107
coenzyme A metabolic process	gene ontology		0.0462107
hydroxymethylglutaryl-CoA reductase (NADPH) activity	gene ontology		0.0462107
L-threonine ammonia-lyase activity	gene ontology		0.0462107
malate metabolic process	gene ontology		0.0462107
stearoyl-CoA 9-desaturase activity	gene ontology		0.0462107
Copper amine oxidase, N2-terminal	interpro domains		0.00128739
Copper amine oxidase	interpro domains		0.00237361
Copper amine oxidase, C-terminal	interpro domains		0.00237361
Copper amine oxidase, N-terminal	interpro domains		0.00237361
Acetyl-coenzyme A synthetase, N-terminal domain	interpro domains		0.0371413
Acyl-CoA desaturase	interpro domains		0.0371413
Acyl-CoA desaturase, haem/steroid binding domain-containing	interpro domains		0.0371413
Bacterial alpha-L-rhamnosidase N-terminal	interpro domains		0.0371413
Citrate synthase	interpro domains		0.0371413
Citrate synthase-like, large alpha subdomain	interpro domains		0.0371413
DJ-1/PfpI	interpro domains		0.0371413
Fatty acid desaturase type 1, conserved site	interpro domains		0.0371413
Fork head domain	interpro domains		0.0371413
Glycoside hydrolase family 2, catalytic domain	interpro domains		0.0371413
Hydroxymethylglutaryl-CoA reductase, class I/II, conserved site	interpro domains		0.0371413
Kelch repeat type 1	interpro domains		0.0371413
Mannosyltransferase 1, CMT1	interpro domains		0.0371413
Phosphatidylinositol-specific phospholipase C, X domain	interpro domains		0.0371413
Cytochrome b5-like heme/steroid binding domain	interpro domains		0.042766
AMP-dependent synthetase/ligase	interpro domains		0.0434771
Calcium/proton exchanger CAX	interpro domains		0.0462107	0.000341803
CID domain	interpro domains		0.0462107
Glycosyl hydrolases family 2, sugar binding domain	interpro domains		0.0462107
Hydroxymethylglutaryl-CoA reductase, class I/II	interpro domains		0.0462107
Hydroxymethylglutaryl-CoA reductase, class I/II, catalytic domain	interpro domains		0.0462107
Hydroxymethylglutaryl-CoA reductase, class I/II, NAD/NADP-binding domain	interpro domains		0.0462107
Hydroxymethylglutaryl-CoA reductase, class I/II, substrate-binding domain	interpro domains		0.0462107
Initiation factor 2B-related	interpro domains		0.0462107
MmgE/PrpD	interpro domains		0.0462107
Uncharacterised protein family UPF0311	interpro domains		0.0462107
smurf_cluster_32	smurf_and_known_metabolite		0.000958014
Non-alcoholic fatty liver disease (NAFLD)	kegg pathways
TNF signaling pathway	kegg pathways
Parkinson's disease	kegg pathways
Alzheimer's disease	kegg pathways
large ribosomal subunit	gene ontology
ribosomal small subunit assembly	gene ontology
endonucleolytic cleavage in ITS1 to separate SSU-rRNA from 5.8S rRNA and LSU-rRNA from tricistronic rRNA transcript (SSU-rRNA, 5.8S rRNA, LSU-rRNA)	gene ontology
mitochondrial envelope	gene ontology
mitochondrion inheritance	gene ontology
chronological cell aging	gene ontology
dihydroxy-acid dehydratase activity	gene ontology
respiratory chain complex IV	gene ontology
succinate dehydrogenase complex	gene ontology
RNA polymerase II transcription factor activity, sequence-specific DNA binding	gene ontology
protein homodimerization activity	gene ontology
peroxisome fission	gene ontology
regulation of transcription from RNA polymerase II promoter	gene ontology
Nucleic acid-binding, OB-fold	interpro domains
Ribosomal protein S5 domain 2-type fold, subgroup	interpro domains
Translation protein, beta-barrel domain	interpro domains
Ribosomal protein S5 domain 2-type fold	interpro domains
Double-stranded RNA-binding domain	interpro domains
Dynamin-type guanine nucleotide-binding (G) domain	interpro domains
Dynamin central domain	interpro domains
Dynamin, GTPase domain	interpro domains
GTPase effector domain	interpro domains
Valine, leucine and isoleucine degradation	kegg pathways
Cysteine and methionine metabolism	kegg pathways
Propanoate metabolism	kegg pathways
Neurotrophin signaling pathway	kegg pathways
Prolactin signaling pathway	kegg pathways
Glyoxylate and dicarboxylate metabolism	kegg pathways
Penicillin and cephalosporin biosynthesis	kegg pathways
Endocrine resistance	kegg pathways
Fc epsilon RI signaling pathway	kegg pathways
Renal cell carcinoma	kegg pathways
Jak-STAT signaling pathway	kegg pathways
Dorso-ventral axis formation	kegg pathways
Carbon fixation pathways in prokaryotes	kegg pathways
One carbon pool by folate	kegg pathways
T cell receptor signaling pathway	kegg pathways
Acute myeloid leukemia	kegg pathways
Chronic myeloid leukemia	kegg pathways
MAPK signaling pathway - fly	kegg pathways
Cyanoamino acid metabolism	kegg pathways
Hepatitis C	kegg pathways
Breast cancer	kegg pathways
nucleus	gene ontology
isoleucine catabolic process	gene ontology
leucine catabolic process	gene ontology
valine catabolic process	gene ontology
cysteine biosynthetic process from serine	gene ontology
cysteine biosynthetic process via cystathionine	gene ontology
cysteine synthase activity	gene ontology
cysteine synthase complex	gene ontology
proteolysis	gene ontology				0.0130045
regulation of transcription, DNA-templated	gene ontology
guanyl-nucleotide exchange factor activity	gene ontology
DNA binding	gene ontology
aminopeptidase activity	gene ontology
glycine metabolic process	gene ontology			0.0499397
microtubule cytoskeleton organization	gene ontology
transmembrane transporter activity	gene ontology
L-serine biosynthetic process	gene ontology
metallopeptidase activity	gene ontology
3-methyl-2-oxobutanoate dehydrogenase (lipoamide) complex	gene ontology
fungal-type vacuole lumen	gene ontology
glutaminase activity	gene ontology
methylcrotonoyl-CoA carboxylase activity	gene ontology
transsulfuration	gene ontology
threonine metabolic process	gene ontology			0.0499397
carbamoyl-phosphate synthase (glutamine-hydrolyzing) activity	gene ontology
carbamoyl-phosphate synthase complex	gene ontology
propionate catabolic process, 2-methylcitrate cycle	gene ontology
serine-type carboxypeptidase activity	gene ontology
nicotinamide metabolic process	gene ontology
positive regulation of sterigmatocystin biosynthetic process	gene ontology
phosphopantetheine binding	gene ontology
L-aminoadipate-semialdehyde dehydrogenase activity	gene ontology
signal peptide processing	gene ontology
long-chain fatty acid-CoA ligase activity	gene ontology
long-chain fatty acid metabolic process	gene ontology
nicotinate nucleotide metabolic process	gene ontology
regulation of GTPase activity	gene ontology
kinase activity	gene ontology
amino acid binding	gene ontology
cell cortex	gene ontology
potassium ion transmembrane transport	gene ontology
pyruvate dehydrogenase complex	gene ontology
ATP synthesis coupled proton transport	gene ontology
cytosol	gene ontology
nuclear migration along microtubule	gene ontology
positive regulation of gliotoxin biosynthetic process	gene ontology
Zn(2)-C6 fungal-type DNA-binding domain	interpro domains
ATP-grasp fold	interpro domains
Tryptophan synthase beta subunit-like PLP-dependent enzyme	interpro domains			0.0269546
Polyketide cyclase SnoaL-like domain	interpro domains
Transcription factor domain, fungi	interpro domains
Peptidase S10, serine carboxypeptidase	interpro domains
Metallopeptidase, catalytic domain	interpro domains				0.0103781
AMP-binding enzyme, C-terminal domain	interpro domains
Glycoside hydrolase family 12	interpro domains
Ribonuclease E inhibitor RraA/RraA-like protein	interpro domains
Serine carboxypeptidase, serine active site	interpro domains
Polyketide synthase, phosphopantetheine-binding domain	interpro domains
Acyl-CoA dehydrogenase/oxidase, N-terminal	interpro domains
Acyl-CoA oxidase/dehydrogenase, central domain	interpro domains
ArgE/DapE/ACY1/CPG2/YscS, conserved site	interpro domains
Histidine phosphatase superfamily, clade-1	interpro domains
Endonuclease/exonuclease/phosphatase	interpro domains
Six-hairpin glycosidase-like	interpro domains
Alpha/beta hydrolase fold-1	interpro domains			0.0262781
Glycoside hydrolase, family 3, active site	interpro domains
Glycosyltransferase, DXD sugar-binding motif	interpro domains			0.0205206
High mobility group box domain	interpro domains
Leucine-rich repeat, typical subtype	interpro domains
Luciferase-like domain	interpro domains
Ubiquitin-associated domain	interpro domains
Acyl-CoA dehydrogenase/oxidase C-terminal	interpro domains
Acyl-CoA dehydrogenase/oxidase, N-terminal and middle domain	interpro domains
Carbamoyl-phosphate synthetase large subunit-like, ATP-binding domain	interpro domains
Peptidase S9, prolyl oligopeptidase, catalytic domain	interpro domains
Sulfatase, conserved site	interpro domains
Thiolase, C-terminal	interpro domains
Thiolase, N-terminal	interpro domains
smurf_cluster_11	smurf_and_known_metabolite
Plant-pathogen interaction	kegg pathways
Peroxisome	kegg pathways
Type II diabetes mellitus	kegg pathways
Lysine degradation	kegg pathways
Pancreatic cancer	kegg pathways
Biosynthesis of amino acids	kegg pathways
Pyruvate metabolism	kegg pathways
NOD-like receptor signaling pathway	kegg pathways
Platinum drug resistance	kegg pathways
Methane metabolism	kegg pathways
glycerol metabolic process	gene ontology
'de novo' IMP biosynthetic process	gene ontology
anaphase-promoting complex-dependent catabolic process	gene ontology
D-arabinose 1-dehydrogenase [NAD(P)+] activity	gene ontology
small nucleolar ribonucleoprotein complex	gene ontology
IgE binding	gene ontology
immunoglobulin complex	gene ontology
MAP kinase activity	gene ontology
MAPK cascade	gene ontology
carbohydrate binding	gene ontology
structural constituent of cytoskeleton	gene ontology
tetrose metabolic process	gene ontology
purine nucleobase metabolic process	gene ontology
anaphase-promoting complex	gene ontology
meiotic nuclear division	gene ontology
superoxide metabolic process	gene ontology
acetate catabolic process	gene ontology
protein peptidyl-prolyl isomerization	gene ontology
peptidyl-prolyl cis-trans isomerase activity	gene ontology
glycerolipid metabolic process	gene ontology
termination of G-protein coupled receptor signaling pathway	gene ontology
transmembrane receptor protein serine/threonine kinase signaling pathway	gene ontology
microtubule-based process	gene ontology
microtubule	gene ontology
alanine metabolic process	gene ontology
nucleotide salvage	gene ontology
viral nucleocapsid	gene ontology				0.00449354
glutamine metabolic process	gene ontology
leukotriene metabolic process	gene ontology
limonene catabolic process	gene ontology
oxalate metabolic process	gene ontology
hydrolase activity, acting on carbon-nitrogen (but not peptide) bonds	gene ontology
aspartate metabolic process	gene ontology
TauD/TfdA-like domain	interpro domains
Mitogen-activated protein (MAP) kinase, conserved site	interpro domains
LSM domain, eukaryotic/archaea-type	interpro domains
Alpha-1,2-mannosidase, putative	interpro domains
Inosine/uridine-preferring nucleoside hydrolase domain	interpro domains
Peptidase S33 tripeptidyl aminopeptidase-like, C-terminal	interpro domains
PLP-binding barrel	interpro domains
Tubulin, conserved site	interpro domains
Tubulin/FtsZ, 2-layer sandwich domain	interpro domains
LSM domain	interpro domains
Autophagy-related protein 22-like	interpro domains
Glycosyl hydrolase family 92	interpro domains
Glyoxalase/fosfomycin resistance/dioxygenase domain	interpro domains
Tubulin	interpro domains
Tubulin/FtsZ, C-terminal	interpro domains
Tubulin/FtsZ, GTPase domain	interpro domains
Glycoside hydrolase family 31	interpro domains
Cyclophilin-type peptidyl-prolyl cis-trans isomerase, conserved site	interpro domains
FAD-binding 8	interpro domains
Glyoxalase/Bleomycin resistance protein/Dihydroxybiphenyl dioxygenase	interpro domains
Cyclophilin-type peptidyl-prolyl cis-trans isomerase domain	interpro domains
Ferric reductase transmembrane component-like domain	interpro domains				0.02504
Glycoside hydrolase-type carbohydrate-binding	interpro domains
Kelch-type beta propeller	interpro domains				0.02504
Heterokaryon incompatibility	interpro domains
Aldo/keto reductase, conserved site	interpro domains
Cyclophilin-like domain	interpro domains
Cyclophilin-type peptidyl-prolyl cis-trans isomerase	interpro domains
Ferric reductase, NAD binding domain	interpro domains
smurf_cluster_36	smurf_and_known_metabolite
smurf_cluster_17	smurf_and_known_metabolite
C5-Branched dibasic acid metabolism	kegg pathways
Valine, leucine and isoleucine biosynthesis	kegg pathways
Ribosome biogenesis in eukaryotes	kegg pathways				0.00182527
2-Oxocarboxylic acid metabolism	kegg pathways
Benzoate degradation	kegg pathways
Sulfur relay system	kegg pathways
Drug metabolism - other enzymes	kegg pathways
Aminoacyl-tRNA biosynthesis	kegg pathways
Influenza A	kegg pathways
nucleolus	gene ontology				0.00789268
preribosome, large subunit precursor	gene ontology				0.00131765
DNA-directed 5'-3' RNA polymerase activity	gene ontology
endonucleolytic cleavage in 5'-ETS of tricistronic rRNA transcript (SSU-rRNA, 5.8S rRNA, LSU-rRNA)	gene ontology
endonucleolytic cleavage to generate mature 5'-end of SSU-rRNA from (SSU-rRNA, 5.8S rRNA, LSU-rRNA)	gene ontology
transcription, DNA-templated	gene ontology				0.0496474
leucine biosynthetic process	gene ontology
valine biosynthetic process	gene ontology
nucleoplasm	gene ontology
response to antibiotic	gene ontology				0.0481939
box H/ACA snoRNP complex	gene ontology
nitrilase activity	gene ontology
nitrile metabolic process	gene ontology
protein processing involved in protein targeting to mitochondrion	gene ontology
ribosomal large subunit biogenesis	gene ontology
phosphotransferase activity, alcohol group as acceptor	gene ontology				0.0242135
isoleucine biosynthetic process	gene ontology
core TFIIH complex	gene ontology
exonuclease activity	gene ontology
glucan catabolic process	gene ontology
small-subunit processome	gene ontology
cytoplasmic part	gene ontology
positive regulation of sexual sporulation resulting in formation of a cellular spore	gene ontology
carbohydrate transport	gene ontology
iron ion transport	gene ontology
myosin complex	gene ontology
peptidyl-diphthamide biosynthetic process from peptidyl-histidine	gene ontology
proteasome core complex, alpha-subunit complex	gene ontology
xylan 1,4-beta-xylosidase activity	gene ontology
protein ubiquitination	gene ontology
nucleotide metabolic process	gene ontology
electron carrier activity	gene ontology
isomerase activity	gene ontology
Beta-grasp domain	interpro domains
Heat shock protein 70kD, C-terminal domain	interpro domains
Zinc finger, CCCH-type	interpro domains
Bromodomain	interpro domains
Isocitrate/isopropylmalate dehydrogenase, conserved site	interpro domains
JAB1/MPN/MOV34 metalloenzyme domain	interpro domains
Zinc finger, FYVE/PHD-type	interpro domains
4Fe-4S ferredoxin-type, iron-sulphur binding domain	interpro domains
Bromodomain, conserved site	interpro domains
Thiamin diphosphate-binding fold	interpro domains
Heat shock protein 70, conserved site	interpro domains
Peptidase M16, N-terminal	interpro domains
TPP-binding enzyme, conserved site	interpro domains
Aminotransferase class-III	interpro domains
Carbon-nitrogen hydrolase	interpro domains
Heat shock protein 70 family	interpro domains
Isopropylmalate dehydrogenase-like domain	interpro domains
Heat shock protein 70kD, peptide-binding domain	interpro domains
Metalloenzyme, LuxS/M16 peptidase-like	interpro domains
OBG-type guanine nucleotide-binding (G) domain	interpro domains
Peptidase M16, C-terminal	interpro domains
Tetratricopeptide repeat	interpro domains
Anticodon-binding	interpro domains
Proteasome alpha-subunit, N-terminal domain	interpro domains
Proteasome alpha-type subunit	interpro domains
Thiamine pyrophosphate enzyme, central domain	interpro domains
Immunoglobulin E-set	interpro domains
Lysosome/Vacuole	deeploc_location
Golgi_apparatus	deeploc_location
Legionellosis	kegg pathways
Dioxin degradation	kegg pathways
Polycyclic aromatic hydrocarbon degradation	kegg pathways
globoside metabolic process	gene ontology
positive regulation of translational elongation	gene ontology
acetaldehyde catabolic process	gene ontology
nickel cation binding	gene ontology
threonine catabolic process	gene ontology
ethanol catabolic process	gene ontology
hydrogen	gene ontology
succinate-semialdehyde dehydrogenase [NAD(P)+] activity	gene ontology
3-hydroxyacyl-CoA dehydrogenase activity	gene ontology
oxidoreductase activity, acting on paired donors, with incorporation or reduction of molecular oxygen, reduced flavin or flavoprotein as one donor, and incorporation of one atom of oxygen	gene ontology
hydrolase activity, acting on ester bonds	gene ontology
metabolic process	gene ontology			0.0094206
glycosaminoglycan catabolic process	gene ontology				0.00494888
peroxidase activity	gene ontology
sodium ion transport	gene ontology
positive regulation of transcription from RNA polymerase II promoter	gene ontology
amino sugar metabolic process	gene ontology
methylation	gene ontology
serine-type peptidase activity	gene ontology
response to oxidative stress	gene ontology
benzoate metabolic process	gene ontology
Tail specific protease	interpro domains
Chloroperoxidase	interpro domains
DapA-like	interpro domains
P-type ATPase, phosphorylation site	interpro domains
P-type ATPase, cytoplasmic domain N	interpro domains
Tr-type G domain, conserved site	interpro domains
P-type ATPase	interpro domains
P-type ATPase, A domain	interpro domains
Cytochrome P450, E-class, group II	interpro domains
O-methyltransferase COMT-type	interpro domains
CoA-transferase family III domain	interpro domains
Cytochrome P450, E-class, CYP52	interpro domains
Dienelactone hydrolase	interpro domains
O-methyltransferase, family 2	interpro domains
ClpP/crotonase-like domain	interpro domains
Translation elongation factor EFTu-like, domain 2	interpro domains
Aldehyde dehydrogenase, glutamic acid active site	interpro domains
Transcription factor, GTP-binding domain	interpro domains
Alpha/Beta hydrolase fold	interpro domains
RTA-like protein	interpro domains
Oxidoreductase, N-terminal	interpro domains
smurf_cluster_23	smurf_and_known_metabolite
Betalain biosynthesis	kegg pathways
Naphthalene degradation	kegg pathways
Melanogenesis	kegg pathways
Arginine and proline metabolism	kegg pathways
Degradation of aromatic compounds	kegg pathways
Retinol metabolism	kegg pathways
monophenol monooxygenase activity	gene ontology
proline biosynthetic process	gene ontology
fumitremorgin B biosynthetic process	gene ontology
aromatic amino acid family biosynthetic process	gene ontology
arginine metabolic process	gene ontology
alkaloid biosynthetic process	gene ontology
1-pyrroline-5-carboxylate dehydrogenase activity	gene ontology
ornithine metabolic process	gene ontology
coumarin biosynthetic process	gene ontology
lignin biosynthetic process	gene ontology
melanin biosynthetic process	gene ontology
stilbene biosynthetic process	gene ontology
glutamate biosynthetic process	gene ontology
nitrobenzene metabolic process	gene ontology
fatty acid metabolic process	gene ontology
dioxygenase activity	gene ontology
Mycotoxin biosynthesis protein UstYa-like	interpro domains			0.00308043
Tyrosinase copper-binding domain	interpro domains
Uncharacterised domain, di-copper centre	interpro domains
NAD(P)-binding domain	interpro domains
FAD dependent oxidoreductase	interpro domains
FAD/NAD(P)-binding domain	interpro domains
Quinone oxidoreductase/zeta-crystallin, conserved site	interpro domains
Cupin 2, conserved barrel	interpro domains
Glutathione-dependent formaldehyde-activating enzyme/centromere protein V	interpro domains
Phosphopantetheine binding ACP domain	interpro domains
Mss4-like	interpro domains
Proton-dependent oligopeptide transporter family	interpro domains
Amino acid adenylation domain	interpro domains
Ketoacyl-synthetase, C-terminal extension	interpro domains
Beta-ketoacyl synthase, active site	interpro domains
Polyketide synthase, ketoreductase domain	interpro domains
Amine oxidase	interpro domains
Condensation domain	interpro domains
Polyketide synthase, dehydratase domain	interpro domains
smurf_cluster_55	smurf_and_known_metabolite
smurf_cluster_35	smurf_and_known_metabolite
smurf_cluster_52	smurf_and_known_metabolite
smurf_cluster_20	smurf_and_known_metabolite
mitochondrial inner membrane	gene ontology
actin cortical patch	gene ontology
obsolete ATP catabolic process	gene ontology
phosphoric ester hydrolase activity	gene ontology
ATPase activity, coupled to transmembrane movement of substances	gene ontology
actin cortical patch localization	gene ontology
vacuolar membrane	gene ontology
aminoacyl-tRNA hydrolase activity	gene ontology
ATP	gene ontology
cell tip growth	gene ontology
Golgi organization	gene ontology
hydrolase activity, acting on carbon-nitrogen (but not peptide) bonds, in linear amidines	gene ontology
L-lactate dehydrogenase (cytochrome) activity	gene ontology
ABC-transporter extracellular N-terminal domain	interpro domains
ABC-2 type transporter	interpro domains
ABC transporter-like	interpro domains
CDR ABC transporter	interpro domains
HAD-superfamily hydrolase, subfamily IIA	interpro domains
SAC domain	interpro domains
ABC transporter, conserved site	interpro domains
BAR domain	interpro domains
Membrane protein SUR7/Rim9-like, fungi	interpro domains
SH3 domain	interpro domains
Patatin-like phospholipase domain	interpro domains
SNARE	interpro domains
Calcium/calmodulin-dependent/calcium-dependent protein kinase	interpro domains
Target SNARE coiled-coil homology domain	interpro domains
P-loop containing nucleoside triphosphate hydrolase	interpro domains
Mitochondrial carrier protein	interpro domains
AAA+ ATPase domain	interpro domains
F-BAR domain	interpro domains
Homeobox KN domain	interpro domains
Inositol polyphosphate-related phosphatase	interpro domains
Peptidase S54, rhomboid domain	interpro domains
TGS-like	interpro domains
Tim10/DDP family zinc finger	interpro domains
Ysc84 actin-binding domain	interpro domains
Two-component system	kegg pathways
Toxoplasmosis	kegg pathways
Citrate cycle (TCA cycle)	kegg pathways
Thiamine metabolism	kegg pathways
Hippo signaling pathway - multiple species	kegg pathways
Viral myocarditis	kegg pathways
2-alkenal reductase [NAD(P)] activity	gene ontology
phosphorylation	gene ontology
mitochondrial nucleoid	gene ontology
obsolete electron transport	gene ontology
mitochondrial genome maintenance	gene ontology
transferase activity	gene ontology
dephosphorylation	gene ontology
rRNA processing	gene ontology				4.79313e-07
acyl-carrier-protein biosynthetic process	gene ontology
endonuclease activity	gene ontology
tRNA processing	gene ontology
2 iron, 2 sulfur cluster binding	gene ontology
cellular response to osmotic stress	gene ontology
DNA topoisomerase type II (ATP-hydrolyzing) activity	gene ontology
glycerol-3-phosphate metabolic process	gene ontology
O-acyltransferase activity	gene ontology
protein refolding	gene ontology
septin ring assembly	gene ontology
hexachlorocyclohexane metabolic process	gene ontology
DNA topoisomerase type I activity	gene ontology
GDP-Man	gene ontology
glutathione peroxidase activity	gene ontology
mitochondrial transport	gene ontology
tRNA methylation	gene ontology
10TM putative phosphate transporter, cytosolic domain	interpro domains
Calcium-dependent channel, 7TM region, putative phosphate	interpro domains
Histidine phosphatase superfamily	interpro domains
EF-Hand 1, calcium-binding site	interpro domains
EF-hand domain	interpro domains
2-oxo acid dehydrogenase, lipoyl-binding site	interpro domains
2-oxoacid dehydrogenase acyltransferase, catalytic domain	interpro domains
2Fe-2S ferredoxin-type iron-sulfur binding domain	interpro domains
Calcium permeable stress-gated cation channel 1, N-terminal transmembrane domain	interpro domains
Exoribonuclease, phosphorolytic domain 1	interpro domains
Fibronectin type III	interpro domains
Membrane-associated, eicosanoid/glutathione metabolism (MAPEG) protein	interpro domains
Membrane associated eicosanoid/glutathione metabolism-like domain	interpro domains
RlpA-like protein, double-psi beta-barrel domain	interpro domains
UbiB domain	interpro domains
Aspartyl/Asparaginyl-tRNA synthetase, class IIb	interpro domains
Membrane bound O-acyl transferase, MBOAT	interpro domains
Tetracycline resistance protein TetA/multidrug resistance protein MdtG	interpro domains
Transcription factor CBF/NF-Y/archaeal histone domain	interpro domains
Meiosis - yeast	kegg pathways
Fanconi anemia pathway	kegg pathways
Cell cycle	kegg pathways
Cell cycle - yeast	kegg pathways
Homologous recombination	kegg pathways
Basal transcription factors	kegg pathways			0.0128773
origin recognition complex	gene ontology
nuclear pore	gene ontology
chitinase activity	gene ontology				0.0382353
chitin catabolic process	gene ontology				0.0481939
pectin lyase activity	gene ontology
protein kinase activity	gene ontology
DNA-dependent ATPase activity	gene ontology
histidine biosynthetic process	gene ontology
damaged DNA binding	gene ontology
transferase activity, transferring phosphorus-containing groups	gene ontology
nuclear periphery	gene ontology
single-organism metabolic process	gene ontology
cell wall macromolecule catabolic process	gene ontology				0.01826
nitrogen compound metabolic process	gene ontology
2-dehydropantoate 2-reductase activity	gene ontology
autolysis	gene ontology
single-stranded DNA binding	gene ontology
Protein kinase-like domain	interpro domains
DNA recombination and repair protein Rad51-like, C-terminal	interpro domains
Phospholipase/carboxylesterase/thioesterase	interpro domains
Ketopantoate reductase, C-terminal domain	interpro domains
Chitinase insertion domain	interpro domains				0.0175482
Pectate lyase/Amb allergen	interpro domains			0.0411864
Chitinase II	interpro domains				0.0211549
smurf_cluster_47	smurf_and_known_metabolite
smurf_cluster_40	smurf_and_known_metabolite			0.0336738
RNA polymerase	kegg pathways
Purine metabolism	kegg pathways
Aminobenzoate degradation	kegg pathways
Toluene degradation	kegg pathways
Cytosolic DNA-sensing pathway	kegg pathways
Progesterone-mediated oocyte maturation	kegg pathways
regulation of DNA-templated transcription, elongation	gene ontology
phospholipid metabolic process	gene ontology
mismatch repair	gene ontology
mismatched DNA binding	gene ontology
membrane coat	gene ontology
nuclear migration	gene ontology
fatty acid synthase complex	gene ontology
iron-sulfur cluster binding	gene ontology
ATPase activity	gene ontology
L-phenylalanine biosynthetic process	gene ontology			0.000939455
tryptophan biosynthetic process	gene ontology			0.000939455
tyrosine biosynthetic process	gene ontology			0.000939455
vesicle-mediated transport	gene ontology
endoplasmic reticulum	gene ontology
Thiolase-like	interpro domains
Phenol hydroxylase, C-terminal dimerisation domain	interpro domains
DEAD/DEAH box helicase domain	interpro domains				0.00019252
smurf_cluster_43	smurf_and_known_metabolite			0.0234741
Phenylalanine, tyrosine and tryptophan biosynthesis	kegg pathways			0.00278128
Glycerophospholipid metabolism	kegg pathways			0.0260991
alpha-Linolenic acid metabolism	kegg pathways			0.0267685
potassium	gene ontology			0.000341803
calcium	gene ontology			0.000666817
alcohol metabolic process	gene ontology			0.00553486
choline dehydrogenase activity	gene ontology			0.00553486
chlorophyll biosynthetic process	gene ontology			0.0062632
glucose 1-dehydrogenase [NAD(P)] activity	gene ontology			0.0062632
tryptophan synthase activity	gene ontology			0.0062632
4 iron, 4 sulfur cluster binding	gene ontology			0.00634029
calcium ion transport	gene ontology			0.00996187
adenosine deaminase activity	gene ontology			0.0102108
regulation of pH	gene ontology			0.0121512
chromosome, centromeric region	gene ontology			0.0205206
purine ribonucleoside monophosphate biosynthetic process	gene ontology			0.0205206
cleistothecium development	gene ontology			0.0269546
chromatin	gene ontology			0.0275013
coenzyme binding	gene ontology			0.0324503
chromatin binding	gene ontology			0.0329587
G-protein coupled receptor signaling pathway	gene ontology			0.0336738
riboflavin reductase (NADPH) activity	gene ontology			0.0336738
L-serine metabolic process	gene ontology			0.0360322
fibrinogen binding	gene ontology			0.0411864
integral component of peroxisomal membrane	gene ontology			0.0411864
lipid catabolic process	gene ontology			0.0456399
lipid metabolic process	gene ontology			0.0456399
cation-transporting ATPase activity	gene ontology			0.0492587
Sodium/calcium exchanger membrane region	interpro domains			8.49429e-06
Vacuolar calcium ion transporter	interpro domains			0.000140169
Ribulose-phosphate binding barrel	interpro domains			0.00177672
Ankyrin repeat	interpro domains			0.00194751
Ankyrin repeat-containing domain	interpro domains			0.00366513
Glucose-methanol-choline oxidoreductase, C-terminal	interpro domains			0.00487391
Tryptophan synthase, beta chain	interpro domains			0.0062632
Glucose-methanol-choline oxidoreductase, N-terminal	interpro domains			0.00789367
Amino acid transporter, transmembrane domain	interpro domains			0.011327
Phosphatidylethanolamine-binding protein	interpro domains			0.0149828
Zinc finger, RING-type, conserved site	interpro domains			0.020254
Aconitase/3-isopropylmalate dehydratase large subunit, alpha/beta/alpha, subdomain 2	interpro domains			0.0205206
Adenosine/AMP deaminase domain	interpro domains			0.0205206
CRAL/TRIO, N-terminal domain	interpro domains			0.0205206
Heavy metal-associated domain, HMA	interpro domains			0.0205206
Helicase-associated domain	interpro domains			0.0205206
FAD-binding, type 2, subdomain 1	interpro domains			0.0249908
CO dehydrogenase flavoprotein-like, FAD-binding, subdomain 2	interpro domains			0.0260991
Aconitase/3-isopropylmalate dehydratase large subunit, alpha/beta/alpha domain	interpro domains			0.0267685
Aconitase/3-isopropylmalate dehydratase large subunit, alpha/beta/alpha, subdomain 1/3	interpro domains			0.0336738
CRAL-TRIO lipid binding domain	interpro domains			0.0336738
Aspartic peptidase, active site	interpro domains			0.0411864	0.0175482
Myb domain	interpro domains			0.0411864
Oxidoreductase, FAD-binding domain	interpro domains			0.0411864
Tyrosine specific protein phosphatases domain	interpro domains			0.0411864
Homeobox domain-like	interpro domains			0.0456399
FAD-binding, type 2	interpro domains			0.0478342
D-isomer specific 2-hydroxyacid dehydrogenase, NAD-binding domain conserved site 1	interpro domains			0.0492587
Multicopper oxidase, type 3	interpro domains			0.0492587
SMP-30/Gluconolactonase/LRE-like region	interpro domains			0.0492587
HTLV-I infection	kegg pathways
Axon guidance	kegg pathways
Adipocytokine signaling pathway	kegg pathways
Other glycan degradation	kegg pathways
B cell receptor signaling pathway	kegg pathways
Longevity regulating pathway - mammal	kegg pathways
Ferroptosis	kegg pathways
Natural killer cell mediated cytotoxicity	kegg pathways
VEGF signaling pathway	kegg pathways
1,3-beta-glucanosyltransferase activity	gene ontology
oxidoreductase activity, acting on paired donors, with incorporation or reduction of molecular oxygen, 2-oxoglutarate as one donor, and incorporation of one atom each of oxygen into both donors	gene ontology
endocrocin biosynthetic process	gene ontology
taurine dioxygenase activity	gene ontology
'de novo' NAD biosynthetic process from tryptophan	gene ontology
cellular protein metabolic process	gene ontology
nucleic acid binding	gene ontology
carbon catabolite repression of transcription	gene ontology
double-stranded DNA binding	gene ontology
ribosome binding	gene ontology
RNA polymerase II transcription cofactor activity	gene ontology
mediator complex	gene ontology
nucleoside metabolic process	gene ontology
fungal-type cell wall organization	gene ontology
single-organism transport	gene ontology
arylformamidase activity	gene ontology
tryptophan catabolic process to kynurenine	gene ontology
fungal-type cell wall	gene ontology				0.0189741
Non-haem dioxygenase N-terminal domain	interpro domains
Glucanosyltransferase	interpro domains
Isopenicillin N synthase-like	interpro domains
Oxoglutarate/iron-dependent dioxygenase	interpro domains
Peptidase M24	interpro domains
FATC domain	interpro domains
Peptidase C12, ubiquitin carboxyl-terminal hydrolase	interpro domains
PIK-related kinase	interpro domains
PIK-related kinase, FAT	interpro domains
PWI domain	interpro domains
Nucleoside phosphorylase domain	interpro domains
Cyclin PHO80-like	interpro domains
Glycoside hydrolase, family 2, immunoglobulin-like beta-sandwich	interpro domains
Aminotransferase class V domain	interpro domains
Amino acid permease/ SLC12A domain	interpro domains
Glycoside hydrolase superfamily	interpro domains
Glycosylphosphatidylinositol(GPI)-anchor biosynthesis	kegg pathways
Phototransduction - fly	kegg pathways
Fluid shear stress and atherosclerosis	kegg pathways
Rap1 signaling pathway	kegg pathways
cellular biosynthetic process	gene ontology
cellulose 1,4-beta-cellobiosidase activity	gene ontology
intracellular transport	gene ontology
organic substance biosynthetic process	gene ontology
ascospore wall assembly	gene ontology
RNA splicing	gene ontology
spliceosomal complex	gene ontology
catechol O-methyltransferase activity	gene ontology
o-orsellinic acid biosynthetic process	gene ontology
cellulose binding	gene ontology
nucleobase transport	gene ontology
nucleobase transmembrane transporter activity	gene ontology
RNA processing	gene ontology
transferase activity, transferring acyl groups	gene ontology
L-phenylalanine catabolic process	gene ontology
ribonuclease III activity	gene ontology
cell division	gene ontology
NmrA-like domain	interpro domains
Glycoside hydrolase, family 5	interpro domains
Purine-cytosine permease	interpro domains
Alpha-ketoglutarate-dependent dioxygenase AlkB-like	interpro domains
Purine-cytosine permease Fcy2/21/22	interpro domains
Ribonuclease III domain	interpro domains
SANT/Myb domain	interpro domains
Glutathione S-transferase, C-terminal	interpro domains
FMN-dependent alpha-hydroxy acid dehydrogenase, active site	interpro domains
Protease propeptides/proteinase inhibitor I9	interpro domains				0.011224
smurf_cluster_39	smurf_and_known_metabolite
Phenylpropanoid biosynthesis	kegg pathways
phosphogluconate dehydrogenase (decarboxylating) activity	gene ontology
proton-transporting ATP synthase activity, rotational mechanism	gene ontology
D-gluconate metabolic process	gene ontology
NAD binding	gene ontology
3-hydroxyisobutyrate dehydrogenase activity	gene ontology
galactonate dehydratase activity	gene ontology
hemolysis by symbiont of host erythrocytes	gene ontology
hydrogen sulfide biosynthetic process	gene ontology
positive regulation of cellulose catabolic process	gene ontology
anchored component of plasma membrane	gene ontology
DNA binding, bending	gene ontology
ferric-chelate reductase activity	gene ontology
gamma-glutamyltransferase activity	gene ontology
GDP-mannose biosynthetic process	gene ontology
oxidoreductase activity, acting on the CH-CH group of donors, NAD or NADP as acceptor	gene ontology
ubiquitin binding	gene ontology
OTT_1508-like deaminase	interpro domains
Sterol reductase, conserved site	interpro domains
3-hydroxyisobutyrate dehydrogenase, NAD-binding domain	interpro domains
6-phosphogluconate dehydrogenase, NADP-binding	interpro domains
Ergosterol biosynthesis ERG4/ERG24	interpro domains
Glycosyl hydrolase, family 13, catalytic domain	interpro domains
Phytanoyl-CoA dioxygenase	interpro domains
3-hydroxyisobutyrate dehydrogenase-related	interpro domains
Alanine racemase/group IV decarboxylase, C-terminal	interpro domains
ATPase, alpha/beta subunit, nucleotide-binding domain, active site	interpro domains
ATPase, F1/V1/A1 complex, alpha/beta subunit, N-terminal domain	interpro domains
ATPase, F1/V1/A1 complex, alpha/beta subunit, nucleotide-binding domain	interpro domains
ChrR-like cupin domain	interpro domains
Gamma-glutamyltranspeptidase	interpro domains
Hemolysin, aegerolysin type	interpro domains
Membrane attack complex component/perforin (MACPF) domain	interpro domains
Neurolysin/Thimet oligopeptidase, N-terminal	interpro domains
Orn/DAP/Arg decarboxylase 2, C-terminal	interpro domains
Ornithine decarboxylase	interpro domains
Peptidase M3A/M3B catalytic domain	interpro domains
Ribosomal RNA methyltransferase FtsJ domain	interpro domains
X8 domain	interpro domains
Dihydroxy-acid/6-phosphogluconate dehydratase	interpro domains
Dihydroxy-acid/6-phosphogluconate dehydratase, conserved site	interpro domains
Nuclear transport factor 2	interpro domains
Nuclear transport factor 2, eukaryote	interpro domains
Succinate dehydrogenase/fumarate reductase flavoprotein, catalytic domain	interpro domains
Tyrosine-protein kinase, active site	interpro domains
smurf_cluster_19	smurf_and_known_metabolite
smurf_cluster_31	smurf_and_known_metabolite
Longevity regulating pathway - worm	kegg pathways				0.0221262
ATP-dependent helicase activity	gene ontology				0.000109763
intracellular ribonucleoprotein complex	gene ontology				0.000647513
beta-galactosidase activity	gene ontology				0.00172982
beta-galactosidase complex	gene ontology				0.00172982
glycosphingolipid metabolic process	gene ontology				0.00174206
extracellular space	gene ontology				0.00417856
aspartic-type endopeptidase activity	gene ontology				0.00792209
protein glycosylation	gene ontology				0.0291901
carbon-nitrogen ligase activity, with glutamine as amido-N-donor	gene ontology				0.0310907
cellular iron ion homeostasis	gene ontology				0.0382353
transcription factor activity, sequence-specific DNA binding	gene ontology				0.041932
RNA helicase, DEAD-box type, Q motif	interpro domains				5.92853e-06
Helicase superfamily 1/2, ATP-binding domain	interpro domains				0.000137018
Helicase, C-terminal	interpro domains				0.000182096
ATP-dependent RNA helicase DEAD-box, conserved site	interpro domains				0.000565952
Domain of unknown function DUF4217	interpro domains				0.00254221
Peptidase S53, activation domain	interpro domains				0.00417856
Sedolisin domain	interpro domains				0.00417856
Pumilio RNA-binding repeat	interpro domains				0.00618152
Zinc finger, CCHC-type	interpro domains				0.00618152
Galactose-binding domain-like	interpro domains				0.0131788
LysM domain	interpro domains				0.0142332
Amidase	interpro domains				0.0148037
Amidase signature domain	interpro domains				0.0164808
Peptidase S8/S53 domain	interpro domains				0.0211549
Aminoglycoside phosphotransferase	interpro domains				0.0242135
Alpha-L-rhamnosidase, concanavalin-like domain	interpro domains				0.02504
Aspartic peptidase A1 family	interpro domains				0.02504
Peptidase family A1 domain	interpro domains				0.0291901
Aspartic peptidase domain	interpro domains				0.0382353
S-adenosyl-L-methionine-dependent methyltransferase	interpro domains				0.0396872
BRCT domain	interpro domains				0.0431062
Glycoside hydrolase family 18, catalytic domain	interpro domains				0.0431062
SGNH hydrolase-type esterase domain	interpro domains				0.0431062
smurf_cluster_7	smurf_and_known_metabolite				0.0175482
smurf_cluster_51	smurf_and_known_metabolite				0.0291901
Ascorbate and aldarate metabolism	kegg pathways
structural constituent of cell wall	gene ontology
cellular nitrogen compound biosynthetic process	gene ontology
pyrroline-5-carboxylate reductase activity	gene ontology
tryptophan dimethylallyltransferase activity	gene ontology
hydroquinone	gene ontology
carboxypeptidase activity	gene ontology
N,N-dimethylaniline monooxygenase activity	gene ontology
monooxygenase activity	gene ontology
oxidoreductase activity, acting on CH-OH group of donors	gene ontology
catalytic activity	gene ontology
Cyanovirin-N	interpro domains
Cytochrome P450, E-class, group I	interpro domains
Polyprenyl synthetase	interpro domains
Phosphopantetheine attachment site	interpro domains
Carboxylesterase type B, active site	interpro domains
Hydrophobin	interpro domains
Short-chain dehydrogenase/reductase, conserved site	interpro domains
Sialidases	interpro domains
Sugar/inositol transporter	interpro domains
Major facilitator, sugar transporter-like	interpro domains
Sugar transporter, conserved site	interpro domains
Aromatic prenyltransferase, DMATS-type	interpro domains
Glycoside hydrolase family 11/12	interpro domains
UDP-glucuronosyl/UDP-glucosyltransferase	interpro domains
Malonyl-CoA ACP transacylase, ACP-binding	interpro domains
Epoxide hydrolase-like	interpro domains
Isoprenoid synthase domain	interpro domains
Carboxylesterase type B, conserved site	interpro domains
Dynamin superfamily	interpro domains
Glycoside hydrolase, chitinase active site	interpro domains
Peptidase M28	interpro domains
Polyketide synthase, beta-ketoacyl synthase domain	interpro domains
Acyl transferase	interpro domains
Beta-ketoacyl synthase, C-terminal	interpro domains
Cupredoxin	interpro domains
smurf_cluster_22	smurf_and_known_metabolite
smurf_cluster_50	smurf_and_known_metabolite
smurf_cluster_42	smurf_and_known_metabolite
DNA replication	kegg pathways
Phosphonate and phosphinate metabolism	kegg pathways
Mismatch repair	kegg pathways
Ether lipid metabolism	kegg pathways
RNA transport	kegg pathways
Base excision repair	kegg pathways
Streptomycin biosynthesis	kegg pathways
N-Glycan biosynthesis	kegg pathways
Pantothenate and CoA biosynthesis	kegg pathways
Amino sugar and nucleotide sugar metabolism	kegg pathways
DNA repair	gene ontology
prefoldin complex	gene ontology
GPI anchor biosynthetic process	gene ontology
DASH complex	gene ontology
mitotic spindle organization in nucleus	gene ontology
mitotic nuclear division	gene ontology
protein folding	gene ontology
DNA replication	gene ontology
unfolded protein binding	gene ontology
amidase activity	gene ontology
spindle microtubule	gene ontology
mitotic chromosome condensation	gene ontology
spindle pole body	gene ontology
nucleic acid phosphodiester bond hydrolysis	gene ontology
kinetochore	gene ontology
mitotic spindle	gene ontology
acid phosphatase activity	gene ontology
condensed chromosome kinetochore	gene ontology
cellular bud neck	gene ontology
3'-5' exonuclease activity	gene ontology
binding	gene ontology
tubulin complex	gene ontology
cell septum	gene ontology
proline metabolic process	gene ontology
alpha-L-rhamnosidase activity	gene ontology
cellular bud tip	gene ontology
D-lactate dehydrogenase (cytochrome) activity	gene ontology
glycerophosphodiester phosphodiesterase activity	gene ontology
phosphotransferase activity, for other substituted phosphate groups	gene ontology
prospore membrane	gene ontology
cell cycle	gene ontology
transferase activity, transferring hexosyl groups	gene ontology
riboflavin metabolic process	gene ontology
folic acid biosynthetic process	gene ontology
signal transduction	gene ontology
phospholipid catabolic process	gene ontology
regulation of RNA metabolic process	gene ontology
DNA recombination	gene ontology
actin filament organization	gene ontology
mitochondrial respiratory chain complex III assembly	gene ontology
phosphate ion transport	gene ontology
purine nucleobase catabolic process	gene ontology
helicase activity	gene ontology
chitin biosynthetic process	gene ontology
cytoplasmic microtubule	gene ontology
inorganic phosphate transmembrane transporter activity	gene ontology
nuclease activity	gene ontology
nucleotide-sugar metabolic process	gene ontology
plasma membrane	gene ontology
establishment or maintenance of cell polarity	gene ontology
nuclear envelope	gene ontology
Ran GTPase binding	gene ontology
Armadillo-type fold	interpro domains
Prefoldin beta-like	interpro domains
Armadillo-like helical	interpro domains
Rho GTPase activation protein	interpro domains
DNA polymerase III, clamp loader complex, gamma/delta/delta subunit, C-terminal	interpro domains
Hexapeptide repeat	interpro domains
DNA-directed DNA polymerase, family B	interpro domains
DNA-directed DNA polymerase, family B, exonuclease domain	interpro domains
DNA-directed DNA polymerase, family B, multifunctional domain	interpro domains
Glycerophosphodiester phosphodiesterase domain	interpro domains
Histidine acid phosphatase active site	interpro domains
Histidine acid phosphatase, eukaryotic	interpro domains
Phosphate transporter	interpro domains
RecF/RecN/SMC, N-terminal	interpro domains
SMCs flexible hinge	interpro domains
Structural maintenance of chromosomes protein	interpro domains
Zinc finger, LIM-type	interpro domains
Trimeric LpxA-like	interpro domains
Aminoacyl-tRNA synthetase, class Ic	interpro domains
BCS1, N-terminal	interpro domains
Clathrin, heavy chain/VPS, 7-fold repeat	interpro domains
FAD-linked oxidase, C-terminal	interpro domains
Hexapeptide transferase, conserved site	interpro domains
Septin	interpro domains
Septin-type guanine nucleotide-binding (G) domain	interpro domains
XPG N-terminal	interpro domains
XPG/Rad2 endonuclease	interpro domains
Importin-beta, N-terminal domain	interpro domains
Domain of unknown function DUF202	interpro domains
Vanillyl-alcohol oxidase, C-terminal subdomain 2	interpro domains
PLC-like phosphodiesterase, TIM beta/alpha-barrel domain	interpro domains
Actin family	interpro domains
Histidine phosphatase superfamily, clade-2	interpro domains
Nucleotide-diphospho-sugar transferases	interpro domains
G-protein beta WD-40 repeat	interpro domains
Protein kinase domain	interpro domains
FAD-linked oxidase-like, C-terminal	interpro domains
Homeobox domain	interpro domains
Alkaline-phosphatase-like, core domain	interpro domains
Sphingolipid metabolism	kegg pathways
Sphingolipid signaling pathway	kegg pathways
Fatty acid metabolism	kegg pathways
Steroid biosynthesis	kegg pathways
Various types of N-glycan biosynthesis	kegg pathways
Colorectal cancer	kegg pathways
Biosynthesis of unsaturated fatty acids	kegg pathways
Vasopressin-regulated water reabsorption	kegg pathways
DNA replication preinitiation complex	gene ontology
double-strand break repair via break-induced replication	gene ontology
MCM complex	gene ontology
nuclear pre-replicative complex	gene ontology
replication fork protection complex	gene ontology
DNA replication initiation	gene ontology
DNA strand elongation involved in DNA replication	gene ontology
pre-replicative complex assembly involved in nuclear cell cycle DNA replication	gene ontology
DNA replication origin binding	gene ontology
G2/M transition of mitotic cell cycle	gene ontology
replication compartment	gene ontology
regulation of cyclin-dependent protein serine/threonine kinase activity	gene ontology
ubiquinone biosynthetic process	gene ontology
microtubule plus-end binding	gene ontology
ATP-dependent 3'-5' DNA helicase activity	gene ontology
chromatin silencing at silent mating-type cassette	gene ontology
microtubule depolymerization	gene ontology
sphingolipid biosynthetic process	gene ontology
mitochondrial matrix	gene ontology
pseudouridine synthase activity	gene ontology
protein kinase binding	gene ontology
microtubule-based movement	gene ontology
kinesin complex	gene ontology
nuclear chromosome	gene ontology
ATP-dependent microtubule motor activity, plus-end-directed	gene ontology
DNA helicase activity	gene ontology
maintenance of DNA repeat elements	gene ontology
pseudouridylate synthase activity	gene ontology
serine C-palmitoyltransferase activity	gene ontology
single-stranded DNA-dependent ATPase activity	gene ontology
protein tyrosine phosphatase activity	gene ontology
ubiquinol-cytochrome-c reductase activity	gene ontology
microtubule binding	gene ontology
peptidyl-tyrosine dephosphorylation	gene ontology
replication fork	gene ontology
ATP-dependent microtubule motor activity, minus-end-directed	gene ontology
meiotic mismatch repair	gene ontology
cyclin-dependent protein serine/threonine kinase regulator activity	gene ontology
cytoplasmic dynein complex	gene ontology
chromatin silencing at telomere	gene ontology
conidium formation	gene ontology
cell septum assembly	gene ontology
mitotic spindle assembly checkpoint	gene ontology
chromosome segregation	gene ontology
proton transport	gene ontology
mitochondrial electron transport, NADH to ubiquinone	gene ontology
NADH dehydrogenase (ubiquinone) activity	gene ontology
protein N-linked glycosylation	gene ontology
pseudouridine synthesis	gene ontology
[acyl-carrier-protein] S-malonyltransferase activity	gene ontology
astral microtubule	gene ontology
copper ion transport	gene ontology
extrinsic component of mitochondrial inner membrane	gene ontology
glutamate-tRNA ligase activity	gene ontology
glutamate-tRNA ligase complex	gene ontology
glutamyl-tRNA aminoacylation	gene ontology
GMP biosynthetic process	gene ontology
heteroduplex DNA loop binding	gene ontology
histone binding	gene ontology
MutSbeta complex	gene ontology
vesicle transport along microtubule	gene ontology
chitin synthase activity	gene ontology
acetyl-CoA carboxylase activity	gene ontology
heat shock protein binding	gene ontology
mitochondrial respiratory chain complex III	gene ontology
MutSalpha complex	gene ontology
oligosaccharyltransferase complex	gene ontology
protein complex assembly	gene ontology
pyruvate dehydrogenase (acetyl-transferring) activity	gene ontology
replicative cell aging	gene ontology
unidimensional cell growth	gene ontology
sterol metabolic process	gene ontology
reductive tricarboxylic acid cycle	gene ontology
fatty acid biosynthetic process	gene ontology
3-oxoacyl-[acyl-carrier-protein] synthase activity	gene ontology
cis-Golgi network	gene ontology
lipid transport	gene ontology
magnesium ion transport	gene ontology
mitochondrial electron transport, ubiquinol to cytochrome c	gene ontology
protein tyrosine/serine/threonine phosphatase activity	gene ontology
reciprocal meiotic recombination	gene ontology
transcription coactivator activity	gene ontology
microtubule motor activity	gene ontology
protein serine/threonine kinase activity	gene ontology
aconitate hydratase activity	gene ontology
chaperonin-containing T-complex	gene ontology
magnesium ion transmembrane transporter activity	gene ontology
mitochondrial inner membrane peptidase complex	gene ontology
transferase activity, transferring acyl groups other than amino-acyl groups	gene ontology
MCM domain	interpro domains
MCM N-terminal domain	interpro domains
Mini-chromosome maintenance protein	interpro domains
Mini-chromosome maintenance, conserved site	interpro domains
Pseudouridine synthase, catalytic domain	interpro domains
Cyclin, N-terminal	interpro domains
Glutamine amidotransferase type 2 domain	interpro domains
DNA mismatch repair protein MutS-like, N-terminal	interpro domains
Cyclin-like	interpro domains
Kinesin motor domain	interpro domains
DNA mismatch repair protein MutS, connector domain	interpro domains
DNA mismatch repair protein MutS, C-terminal	interpro domains
DNA mismatch repair protein MutS, core	interpro domains
Dual specificity protein phosphatase domain	interpro domains
Elongation factor G, III-V domain	interpro domains
Ketopantoate reductase ApbA/PanE	interpro domains
Protein of unknown function DUF4246	interpro domains
Translation elongation factor EFG, V domain	interpro domains
Protein-tyrosine phosphatase, active site	interpro domains
Dual specificity phosphatase, catalytic domain	interpro domains
Protein-tyrosine phosphatase-like	interpro domains
Chaperone tailless complex polypeptide 1 (TCP-1)	interpro domains
Chaperonin TCP-1, conserved site	interpro domains
Ketopantoate reductase, N-terminal domain	interpro domains
Kinesin motor domain, conserved site	interpro domains
Longin-like domain	interpro domains
Chaperonin Cpn60/TCP-1 family	interpro domains
GroEL-like apical domain	interpro domains
GroEL-like equatorial domain	interpro domains
Calcineurin-like phosphoesterase domain, ApaH type	interpro domains
Metallo-dependent phosphatase-like	interpro domains
CAP Gly-rich domain	interpro domains
DNA-directed RNA polymerase subunit/transcription factor S	interpro domains
Heat shock protein DnaJ, cysteine-rich domain	interpro domains
PB1 domain	interpro domains
SWIRM domain	interpro domains
Tetratricopeptide-like helical domain	interpro domains
Chaperone DnaJ, C-terminal	interpro domains
FCH domain	interpro domains
HSP40/DnaJ peptide-binding	interpro domains
Mu homology domain	interpro domains
Pumilio homology domain	interpro domains
Zinc finger, TFIIS-type	interpro domains
Rossmann-like alpha/beta/alpha sandwich fold	interpro domains
Chitin synthase N-terminal	interpro domains
Creatinase/Aminopeptidase P/Spt16, N-terminal	interpro domains
Fungal chitin synthase	interpro domains
Mandelate racemase/muconate lactonizing enzyme, C-terminal	interpro domains
Mandelate racemase/muconate lactonizing enzyme, N-terminal domain	interpro domains
Phosphopantetheine-protein transferase domain	interpro domains
Prolyl 4-hydroxylase, alpha subunit	interpro domains
Pyruvate kinase-like, insert domain	interpro domains
Leucine-rich repeat	interpro domains
Fatty acid hydroxylase	interpro domains
AP complex, mu/sigma subunit	interpro domains
ELO family	interpro domains
Molybdenum cofactor sulfurase, C-terminal	interpro domains
Phosphatidic acid phosphatase type 2/haloperoxidase	interpro domains
smurf_cluster_30A	smurf_and_known_metabolite

## Sheet: 3C. Module Membership + Signif.
Gene	Module	Module Membership	Gene Significance - Mating	Gene Significance - Time Point	Best BLAST Hit	KEGG Pathways	Gene Ontology	InterPro Domains	Signal Peptide	SignalP D-Score	Effector-P	Effector-P Probability	Apoplast-P	Apoplast-P Probability	SMURF and Known Metabolite
AFLA_028290	salmon	0.937172	0.615585	0.543084			metalloendopeptidase activity;proteolysis;extracellular matrix;zinc ion binding	Metallopeptidase, catalytic domain	N	0.496
AFLA_028270	salmon	0.890827	0.550637	0.587273	esterase family protein [Aspergillus oryzae RIB40]		hydrolase activity	SGNH hydrolase-type esterase domain	Y	0.808		0.946		0.92
AFLA_028280	salmon	0.885521	0.631287	0.554206	chitinase [Aspergillus oryzae RIB40]	Amino sugar and nucleotide sugar metabolism	carbohydrate metabolic process;chitinase activity;chitin catabolic process;cell wall macromolecule catabolic process	Glycoside hydrolase, chitinase active site;Chitinase insertion domain;Glycoside hydrolase family 18, catalytic domain;Chitinase II;Glycoside hydrolase superfamily	N	0.259
AFLA_011140	salmon	0.882662	0.618282	0.569433					Y	0.851		0.848		0.89
AFLA_070320	salmon	0.880388	0.5897	0.57562	choline transport protein [Aspergillus oryzae RIB40]		integral component of membrane;amino acid transmembrane transporter activity;amino acid transmembrane transport	Amino acid/polyamine transporter I	N	0.126
AFLA_020430	salmon	0.87632	0.524956	0.59101	extracellular dioxygenase [Aspergillus oryzae RIB40]		ferric iron binding;cellular aromatic compound metabolic process;oxidoreductase activity, acting on single donors with incorporation of molecular oxygen, incorporation of two atoms of oxygen;oxidation-reduction process	Intradiol ring-cleavage dioxygenase, C-terminal;Intradiol ring-cleavage dioxygenase, core	Y	0.614		0.949		0.64
AFLA_013930	salmon	0.874858	0.593127	0.656859	oxidoreductase, short chain dehydrogenase/reductase family [Aspergillus oryzae RIB40]		oxidation-reduction process;oxidoreductase activity	Short-chain dehydrogenase/reductase SDR;NAD(P)-binding domain	N	0.103
AFLA_068540	salmon	0.862462	0.522885	0.539471	sphingosine kinase (SphK) [Aspergillus oryzae RIB40]	Sphingolipid metabolism;VEGF signaling pathway;Apelin signaling pathway;Calcium signaling pathway;Phospholipase D signaling pathway;Sphingolipid signaling pathway;Fc gamma R-mediated phagocytosis;Tuberculosis	glycosphingolipid metabolic process;protein kinase C-activating G-protein coupled receptor signaling pathway;lipid kinase activity;lipid phosphorylation;NAD+ kinase activity;diacylglycerol kinase activity;nicotinamide metabolic process;nicotinate nucleotide metabolic process;phospholipid catabolic process;glycerolipid metabolic process	Diacylglycerol kinase, catalytic domain;NAD kinase/diacylglycerol kinase-like domain	N	0.106
AFLA_029870	salmon	0.856344	0.492967	0.627643	MFS multidrug transporter [Aspergillus oryzae RIB40]		cellular response to drug;helicase activity;transmembrane transport;heterocyclic compound binding;integral component of membrane;organic cyclic compound binding	Major facilitator superfamily domain;Major facilitator superfamily	N	0.104
AFLA_082340	salmon	0.846773	0.491364	0.627149	ATP-dependent RNA helicase dbp6 [Aspergillus oryzae RIB40]		nucleic acid binding;ATP binding;ATP-dependent helicase activity	P-loop containing nucleoside triphosphate hydrolase;ATP-dependent RNA helicase DEAD-box, conserved site;RNA helicase, DEAD-box type, Q motif;DEAD/DEAH box helicase domain;Helicase, C-terminal;Helicase superfamily 1/2, ATP-binding domain	N	0.101
AFLA_094170	salmon	0.844804	0.458581	0.60903	alpha-1,2-mannosyltransferase [Aspergillus oryzae RIB40]	Various types of N-glycan biosynthesis	transferase activity, transferring glycosyl groups;protein glycosylation	Alpha-mannosyltransferase;Nucleotide-diphospho-sugar transferases	N	0.277
AFLA_116890	salmon	0.84323	0.5599	0.533661	polyketide synthase [Aspergillus oryzae RIB40]		secondary metabolite biosynthetic process;transferase activity;phosphopantetheine binding	Polyketide synthase, phosphopantetheine-binding domain;Starter unit:ACP transacylase;Malonyl-CoA ACP transacylase, ACP-binding;Acyl transferase/acyl hydrolase/lysophospholipase;S-adenosyl-L-methionine-dependent methyltransferase;Beta-ketoacyl synthase, C-terminal;Polyketide synthase, acyl transferase domain;Polyketide synthase, beta-ketoacyl synthase domain;NAD(P)-binding domain;Beta-ketoacyl syn…	N	0.114					smurf_cluster_44
AFLA_101380	salmon	0.842111	0.553142	0.495343					Y	0.857	Effector	0.919	Apoplastic	0.83
AFLA_129420	salmon	0.84146	0.578014	0.421315	C6 transcription factor [Aspergillus oryzae RIB40]		regulation of transcription from RNA polymerase II promoter;zinc ion binding;RNA polymerase II transcription factor activity, sequence-specific DNA binding;DNA binding;nucleus	Zn(2)-C6 fungal-type DNA-binding domain;Transcription factor domain, fungi	N	0.137
AFLA_110300	salmon	0.836839	0.615807	0.491953					N	0.199
AFLA_061030	salmon	0.835735	0.535309	0.550338	amidase family protein [Aspergillus oryzae RIB40]		carbon-nitrogen ligase activity, with glutamine as amido-N-donor	Amidase signature domain;Amidase	Y	0.519		0.99		0.66
AFLA_009880	salmon	0.83481	0.61081	0.469043	FAD dependent oxidoreductase [Aspergillus oryzae RIB40]		catalytic activity	Amine oxidase;NAD(P)-binding domain;FAD/NAD(P)-binding domain	Y	0.756		0.957		0.65
AFLA_089640	salmon	0.834773	0.520291	0.43578	extracellular thaumatin domain protein, putative [Talaromyces marneffei ATCC 18224]		fungal-type cell wall		Y	0.926	Effector	0.621		0.51
AFLA_053110	salmon	0.83286	0.577219	0.460931	beta-lactamase domain protein [Colletotrichum gloeosporioides Nara gc5]		hydrolase activity	Metallo-beta-lactamase	Y	0.84		0.544		0.56
AFLA_001680	salmon	0.830242	0.576879	0.554525					Y	0.952		0.741		0.51
AFLA_129090	salmon	0.830014	0.464513	0.655498	protein kinase [Aspergillus oryzae RIB40]		protein phosphorylation;ATP binding;protein serine/threonine kinase activity;serine family amino acid metabolic process	Protein kinase-like domain;Serine/threonine-protein kinase, active site;Protein kinase domain	N	0.106
AFLA_093140	salmon	0.829353	0.582587	0.455612	histone-lysine N-methyltransferase, H3 lysine-79 specific [Aspergillus oryzae RIB40]	Lysine degradation;Transcriptional misregulation in cancers	nucleus;lysine catabolic process;DNA damage checkpoint;DNA repair;histone H3-K79 methylation;nucleosomal histone binding;chromatin silencing at telomere;histone methyltransferase activity (H3-K79 specific);regulation of cell cycle	Histone H3-K79 methyltransferase;Histone-lysine N-methyltransferase DOT1 domain;S-adenosyl-L-methionine-dependent methyltransferase;Histone H3-K79 methyltransferase, fungi	N	0.102
AFLA_126630	salmon	0.829141	0.544907	0.619089			metal ion binding		N	0.183
AFLA_028300	salmon	0.827	0.673897	0.42913	LysM domain-containing protein [Arthroderma otae CBS 113480]		cell wall macromolecule catabolic process	LysM domain	N	0.267
AFLA_008860	salmon	0.826874	0.533027	0.577111	APSES transcription factor Xbp1 [Aspergillus oryzae RIB40]		transcription factor activity, sequence-specific DNA binding;regulation of transcription, DNA-templated;DNA binding;transcription factor complex	Transcription regulator HTH, APSES-type DNA-binding domain	N	0.115
AFLA_061910	salmon	0.826846	0.53968	0.462351	amino-acid acetyltransferase [Aspergillus oryzae RIB40]	2-Oxocarboxylic acid metabolism;Biosynthesis of amino acids;Arginine biosynthesis	arginine biosynthetic process;fungal-type cell wall organization;mitochondrial matrix;ornithine biosynthetic process;glutamate N-acetyltransferase activity;acetyl-CoA;acyl-carrier-protein biosynthetic process;obsolete urea cycle intermediate metabolic process	Arginine biosynthesis protein ArgJ;ArgJ-like domain	N	0.181
AFLA_003150	salmon	0.824372	0.557893	0.443586	putative transcription factor fungi protein [Neofusicoccum parvum UCRNP2]		zinc ion binding;DNA binding;nucleus;transcription, DNA-templated	Transcription factor domain, fungi	N	0.107
AFLA_000860	salmon	0.822997	0.544879	0.538014	tripeptidyl-peptidase sed2 [Aspergillus oryzae RIB40]	Lysosome	extracellular space;metal ion binding;serine-type endopeptidase activity;tripeptide aminopeptidase activity;fungal-type cell wall;cell septum;pathogenesis;proteolysis;glutathione metabolic process	Peptidase S8/S53 domain;Protease propeptides/proteinase inhibitor I9;Peptidase S53, activation domain;Sedolisin domain;Peptidase S8, subtilisin, Ser-active site	Y	0.796		0.991	Apoplastic	0.83
AFLA_035920	salmon	0.821953	0.454155	0.516958				Potassium transporter Kch	N	0.097
AFLA_016530	salmon	0.821924	0.620735	0.394648	beta-galactosidase [Aspergillus oryzae RIB40]	Galactose metabolism;Sphingolipid metabolism;Other glycan degradation	beta-galactosidase complex;carbohydrate binding;beta-galactosidase activity;lactose metabolic process;galactose metabolic process;glycosaminoglycan catabolic process;glycosphingolipid metabolic process;glycerolipid metabolic process	Beta-galactosidase, domain 4;Galactose mutarotase-like domain;Glycoside hydrolase family 2, catalytic domain;Glycoside hydrolase, family 2, immunoglobulin-like beta-sandwich;Galactose-binding domain-like;Glycoside hydrolase superfamily;Beta galactosidase small chain/ domain 5;Glycoside hydrolase, family 2;Glycoside hydrolase-type carbohydrate-binding;Glycoside hydrolase, family 2, active site;Gly…	Y	0.641		0.956		0.74
AFLA_133740	salmon	0.815976	0.707782	0.502872			binding	Armadillo-type fold;DNA polymerase V;HNH nuclease	N	0.129
AFLA_057050	salmon	0.81513	0.554643	0.464487	chitin binding domain protein [Aspergillus oryzae RIB40]		metabolic process;viral capsid;catalytic activity;starch binding	Cellulose/chitin-binding protein, N-terminal	Y	0.611		0.584	Apoplastic	0.59
AFLA_091760	salmon	0.813802	0.561052	0.506383	C-3 sterol dehydrogenase/C-4 decarboxylase family protein [Aspergillus oryzae RIB40]	Steroid biosynthesis	steroid biosynthetic process;3-beta-hydroxy-delta5-steroid dehydrogenase activity;oxidation-reduction process;C21-steroid hormone metabolic process;androgen metabolic process;estrogen metabolic process	3-beta hydroxysteroid dehydrogenase/isomerase;NAD(P)-binding domain	N	0.137
AFLA_081090	salmon	0.809892	0.495488	0.517407	fumarylacetoacetate hydrolase family protein [Aspergillus oryzae RIB40]		isomerase activity;lyase activity;metabolic process;hydrolase activity	Fumarylacetoacetase, C-terminal-related	N	0.122
AFLA_111900	salmon	0.807493	0.493248	0.339007	pitrilysin family metalloprotease (Cym1) [Aspergillus fumigatus Af293]		cellular response to farnesol;metal ion binding;proteolysis;metallopeptidase activity;mitochondrion	Metalloenzyme, LuxS/M16 peptidase-like;Peptidase M16, N-terminal;Peptidase M16C associated;Peptidase M16, C-terminal	N	0.112
AFLA_032840	salmon	0.807315	0.404342	0.49811	forkhead domain protein [Aspergillus oryzae RIB40]		embryo development;regulation of transcription, DNA-templated;pattern specification process;transcription factor activity, sequence-specific DNA binding;DNA binding, bending;sequence-specific DNA binding;tissue development;transcription factor complex;protein binding	Fork head domain;SMAD/FHA domain;Winged helix-turn-helix DNA-binding domain;Forkhead-associated (FHA) domain	N	0.116
AFLA_093180	salmon	0.806293	0.471425	0.362412	PH domain protein [Aspergillus oryzae RIB40]		phospholipid binding	Pleckstrin homology domain;PH domain-like	N	0.102
AFLA_014920	salmon	0.805217	0.467495	0.61005	aspergillopepsin A-like aspartic endopeptidase [Aspergillus oryzae RIB40]		extracellular region;proteolysis;aspartic-type endopeptidase activity	Aspartic peptidase, active site;Aspartic peptidase A1 family;Peptidase family A1 domain;Aspartic peptidase domain	Y	0.9		0.876	Apoplastic	0.63
AFLA_133900	salmon	0.801911	0.621033	0.228724	alpha-1,2 glucosyltransferase alg10 [Aspergillus oryzae RIB40]	N-Glycan biosynthesis	integral component of membrane;DNA repair;phosphoric diester hydrolase activity;protein glycosylation;endoplasmic reticulum membrane;nucleus;dolichyl-phosphate-glucose-glycolipid alpha-glucosyltransferase activity;dolichol-linked oligosaccharide biosynthetic process	Alpha-2-glucosyltransferase Alg10	N	0.369
AFLA_005820	salmon	0.799874	0.414638	0.46348	periodic tryptophan protein 2 [Aspergillus oryzae RIB40]	Ribosome biogenesis in eukaryotes	viral nucleocapsid;intracellular ribonucleoprotein complex;protein binding	Periodic tryptophan protein 2;WD40-repeat-containing domain;WD40 repeat;WD40/YVTN repeat-like-containing domain;G-protein beta WD-40 repeat;Small-subunit processome, Utp12;WD40 repeat, conserved site	N	0.128
AFLA_102440	salmon	0.799428	0.475903	0.729233					Y	0.756	Effector	0.884		0.66
AFLA_028400	salmon	0.798986	0.476141	0.518352					N	0.1
AFLA_041660	salmon	0.798113	0.535623	0.386547	dimethylaniline monooxygenase [Aspergillus oryzae RIB40]		monooxygenase activity	Flavin monooxygenase-like;FAD/NAD(P)-binding domain	N	0.136
AFLA_092930	salmon	0.794029	0.451166	0.781546					N	0.102
AFLA_062050	salmon	0.792293	0.515754	0.624208	putative cysteine transporter protein [Eutypa lata UCREL1]		cysteine transport;transmembrane transport;integral component of membrane;cysteine transmembrane transporter activity	Major facilitator superfamily domain;Major facilitator superfamily	N	0.104
AFLA_076470	salmon	0.790068	0.571668	0.585779					N	0.116
AFLA_024870	salmon	0.789852	0.371584	0.323946	S-adenosylmethionine-dependent methyltransferase superfamily domain-containing protein [Aspergillus oryzae RIB40]		S-adenosylmethionine-dependent methyltransferase activity;RNA binding;rRNA processing;methylation;preribosome, large subunit precursor	Ribosomal RNA small subunit methyltransferase F, N-terminal;Bacterial Fmu (Sun)/eukaryotic nucleolar NOL1/Nop2p, conserved site;RNA (C5-cytosine) methyltransferase, NOP2;S-adenosyl-L-methionine-dependent methyltransferase;SAM-dependent methyltransferase RsmB/NOP2-type;RNA (C5-cytosine) methyltransferase;Nop2p	N	0.119
AFLA_136170	salmon	0.780727	0.509049	0.614628	dimethylaniline monooxygenase [Aspergillus oryzae RIB40]		monooxygenase activity	L-lysine 6-monooxygenase/L-ornithine 5-monooxygenase;FAD/NAD(P)-binding domain	N	0.129
AFLA_127030	salmon	0.779589	0.538845	0.323374	monooxygenase [Aspergillus oryzae RIB40]		secondary metabolite biosynthetic process	Alpha/Beta hydrolase fold;Serine hydrolase FSH	N	0.174					smurf_cluster_51
AFLA_124140	salmon	0.778379	0.625806	0.377804	metallo-beta-lactamase superfamily protein [Aspergillus oryzae RIB40]		hydrolase activity	Metallo-beta-lactamase	N	0.113
AFLA_024670	salmon	0.775075	0.461716	0.608485					N	0.123
AFLA_082940	salmon	0.771772	0.472552	0.715223			phosphotransferase activity, alcohol group as acceptor;response to antibiotic;ATP binding	Protein kinase-like domain;Aminoglycoside phosphotransferase	N	0.1
AFLA_006960	salmon	0.767734	0.432159	0.408704	heat shock protein 90 [Aspergillus oryzae RIB40]	Protein processing in endoplasmic reticulum;PI3K-Akt signaling pathway;Necroptosis;NOD-like receptor signaling pathway;Antigen processing and presentation;Th17 cell differentiation;IL-17 signaling pathway;Estrogen signaling pathway;Progesterone-mediated oocyte maturation;Plant-pathogen interaction;Pathways in cancer;Prostate cancer;Fluid shear stress and atherosclerosis	protein folding;response to stress;ATP binding;unfolded protein binding	Heat shock protein Hsp90 family;Ribosomal protein S5 domain 2-type fold;Histidine kinase-like ATPase, C-terminal domain;Heat shock protein Hsp90, N-terminal;Heat shock protein Hsp90, conserved site	N	0.164
AFLA_024330	salmon	0.766796	0.272555	0.765863	phosphate-repressible phosphate permease [Aspergillus oryzae RIB40]		pyridoxal phosphate binding;L-aspartate;inorganic phosphate transmembrane transporter activity;L-phenylalanine;phosphate ion transport;membrane;tryptophan biosynthetic process;oxaloacetate metabolic process;alanine metabolic process;arginine metabolic process;aspartate metabolic process;cysteine metabolic process;glutamate metabolic process;proline metabolic process;tyrosine biosynthetic process;…	Phosphate transporter	N	0.316
AFLA_085950	salmon	0.764752	0.560839	0.385025	quinone oxidoreductase [Aspergillus oryzae RIB40]		alcohol dehydrogenase (NADP+) activity;cinnamyl-alcohol dehydrogenase activity;oxidation-reduction process;zinc ion binding;sinapyl alcohol dehydrogenase activity;gluconeogenesis;glycolytic process;caprolactam catabolic process;glycerolipid metabolic process;coumarin biosynthetic process;lignin biosynthetic process;stilbene biosynthetic process	Alcohol dehydrogenase, C-terminal;Alcohol dehydrogenase, N-terminal;NAD(P)-binding domain;Alcohol dehydrogenase, zinc-type, conserved site;GroES-like;Polyketide synthase, enoylreductase domain	N	0.107
AFLA_013920	salmon	0.764419	0.483901	0.551077					N	0.114
AFLA_132800	salmon	0.762638	0.479374	0.601611	tRNA(m5U54)methyltransferase [Aspergillus oryzae RIB40]		oxidoreductase activity;RNA methylation;S-adenosylmethionine-dependent tRNA (m5U54) methyltransferase activity;tRNA processing	S-adenosyl-L-methionine-dependent methyltransferase;(Uracil-5)-methyltransferase family;RNA methyltransferase TrmA, active site;Nucleic acid-binding, OB-fold;tRNA (uracil-5-)-methyltransferase;RNA methyltransferase TrmA, conserved site	N	0.105
AFLA_062280	salmon	0.761476	0.454041	0.60305	beta-galactosidase E [Aspergillus niger CBS 513.88]		beta-galactosidase activity;galactose metabolic process;glycosaminoglycan catabolic process;glycosphingolipid metabolic process;beta-galactosidase complex;glycerolipid metabolic process	Glycoside hydrolase, family 35;Beta-galactosidase, domain 2;Glycoside hydrolase superfamily;Glycoside hydrolase 35, catalytic domain	N	0.129
AFLA_118830	salmon	0.761431	0.413376	0.438273			transcription, DNA-templated;DNA binding;nucleus;zinc ion binding	Zinc finger C2H2-type;Transcription factor domain, fungi	N	0.101
AFLA_005100	salmon	0.761023	0.579151	0.414198					N	0.102
AFLA_125190	salmon	0.759301	0.538407	0.486795	dimethylaniline monooxygenase [Aspergillus oryzae RIB40]		monooxygenase activity;oxidation-reduction process	Alpha/beta hydrolase fold-3;Flavin monooxygenase-like;FAD/NAD(P)-binding domain;Alpha/Beta hydrolase fold	N	0.101
AFLA_001690	salmon	0.75726	0.546171	0.559612			transferase activity, transferring glycosyl groups;membrane	Fringe-like	N	0.268
AFLA_104690	salmon	0.756615	0.56318	0.424505	RhaA is able to hydrolyze alpha-1 [Colletotrichum fioriniae PJ7]		catalytic activity;metabolic process	Six-hairpin glycosidase-like;Alpha-L-rhamnosidase, concanavalin-like domain	Y	0.724		0.99		0.71
AFLA_108320	salmon	0.754927	0.499536	0.620517	RTA1 domain protein [Aspergillus oryzae RIB40]		response to stress;integral component of membrane	RTA-like protein	N	0.161
AFLA_137570	salmon	0.75274	0.515192	0.613306					N	0.107
AFLA_073950	salmon	0.752507	0.461369	0.667055	rho guanyl nucleotide exchange factor [Aspergillus oryzae RIB40]		cytoplasm;Rho guanyl-nucleotide exchange factor activity;regulation of Rho protein signal transduction;regulation of GTPase activity;protein binding	Dbl homology (DH) domain;BAR domain;Arfaptin homology (AH) domain/BAR domain;Guanine-nucleotide dissociation stimulator, CDC24, conserved site	N	0.101
AFLA_108200	salmon	0.750726	0.445367	0.466626	MFS transporter [Aspergillus oryzae RIB40]		transmembrane transport;integral component of membrane	Major facilitator superfamily domain;Major facilitator superfamily	N	0.104
AFLA_124170	salmon	0.75028	0.433227	0.42612	fungal specific transcription factor [Beauveria bassiana ARSEF 2860]		zinc ion binding;DNA binding;nucleus;transcription, DNA-templated	Transcription factor domain, fungi	N	0.368
AFLA_039740	salmon	0.749624	0.46667	0.63931	putative m6 family metalloprotease domain-containing protein [Togninia minima UCRPA7]		metallopeptidase activity;proteolysis	Metallopeptidase, catalytic domain;Peptidase M6-like, domain	N	0.099
AFLA_009200	salmon	0.748586	0.569068	0.320233	cell wall anchored protein [Aspergillus fumigatus Af293]		protein binding	Kelch-type beta propeller;Galactose oxidase/kelch, beta-propeller;Concanavalin A-like lectin/glucanase domain	N	0.103					smurf_cluster_7
AFLA_031830	salmon	0.74704	0.566923	0.34559	ferric-chelate reductase [Aspergillus oryzae RIB40]		integral component of membrane;oxidoreductase activity;oxidation-reduction process	Ferric reductase transmembrane component-like domain;FAD-binding 8;Ferric reductase, NAD binding domain;Riboflavin synthase-like beta-barrel;Ferredoxin reductase-type FAD-binding domain	Y	0.802		0.991		0.97
AFLA_128210	salmon	0.746384	0.416031	0.750395	serine/threonine-protein kinase cbk1 [Aspergillus oryzae RIB40]		protein phosphorylation;protein serine/threonine kinase activity;peptidyl-proline modification;ATP binding;isomerase activity;nucleus;serine family amino acid metabolic process	AGC-kinase, C-terminal;Protein kinase-like domain;PH domain-like;Protein kinase domain;Protein kinase, ATP binding site	N	0.13
AFLA_081070	salmon	0.742449	0.567104	0.322805					N	0.104
AFLA_004820	salmon	0.742159	0.499171	0.506072	GNAT family acetyltransferase [Aspergillus oryzae RIB40]		N-acetyltransferase activity;acyl-carrier-protein biosynthetic process	GNAT domain;Acyl-CoA N-acyltransferase	N	0.105
AFLA_049210	salmon	0.735219	0.521422	0.315722	integral membrane protein (Pth11) [Aspergillus oryzae RIB40]				N	0.111
AFLA_006500	salmon	0.735067	0.437942	0.353759	transcription initiation factor TFIID complex subunit [Aspergillus oryzae RIB40]	Basal transcription factors;Herpes simplex infection	translation initiation factor activity;SAGA complex;protein heterodimerization activity;DNA-templated transcription, initiation;regulation of sequence-specific DNA binding transcription factor activity;ribosome;regulation of translational initiation	TATA box binding protein associated factor (TAF);Histone-fold	N	0.11
AFLA_131630	salmon	0.733655	0.651142	0.569368					N	0.155
AFLA_089580	salmon	0.728821	0.528508	0.406853					N	0.172
AFLA_076880	salmon	0.727701	0.374015	0.360642	acyl-CoA desaturase [Aspergillus oryzae RIB40]	Fatty acid metabolism;Biosynthesis of unsaturated fatty acids;AMPK signaling pathway;PPAR signaling pathway;Longevity regulating pathway - worm	translation;stearoyl-CoA 9-desaturase activity;integral component of membrane;ribosome;oxidation-reduction process;structural constituent of ribosome;asexual sporulation resulting in formation of a cellular spore;unsaturated fatty acid biosynthetic process;heme binding;iron ion binding;endoplasmic reticulum;ribosome biogenesis	Fatty acid desaturase domain;Cytochrome b5, heme-binding site;Acyl-CoA desaturase;Cytochrome b5-like heme/steroid binding domain;Fatty acid desaturase type 1, conserved site;Acyl-CoA desaturase, haem/steroid binding domain-containing	N	0.118
AFLA_108330	salmon	0.726173	0.495625	0.359102	carboxy-cis,cis-muconate cyclase [Aspergillus oryzae RIB40]	Benzoate degradation	beta-ketoadipate pathway;extracellular region;muconate cycloisomerase activity;carboxy-cis,cis-muconate cyclase activity;benzoate metabolic process;1,4-dichlorobenzene catabolic process;xylene catabolic process;toluene catabolic process;protein binding	WD40/YVTN repeat-like-containing domain;Lactonase, 7-bladed beta propeller	N	0.157
AFLA_118800	salmon	0.725916	0.513235	0.523675					N	0.118
AFLA_045470	salmon	0.725488	0.672487	0.382798	nonsense-mediated mRNA decay protein [Aspergillus oryzae RIB40]		binding	P-loop containing nucleoside triphosphate hydrolase	N	0.143					smurf_cluster_15
AFLA_137420	salmon	0.724587	0.424129	0.632306				Methyltransferase type 11;S-adenosyl-L-methionine-dependent methyltransferase	N	0.113
AFLA_137020	salmon	0.723773	0.389309	0.342927	DNA-directed RNA polymerases I and III subunit RPAC1 [Aspergillus oryzae RIB40]	Purine metabolism;Pyrimidine metabolism;RNA polymerase;Cytosolic DNA-sensing pathway;Epstein-Barr virus infection	DNA-directed 5'-3' RNA polymerase activity;DNA binding;transcription, DNA-templated;protein dimerization activity;nucleolus;purine nucleobase metabolic process;pyrimidine nucleobase metabolic process	DNA-directed RNA polymerase, insert domain;DNA-directed RNA polymerase, RpoA/D/Rpb3-type;DNA-directed RNA polymerase, 30-40kDa subunit, conserved site;DNA-directed RNA polymerase, RBP11-like dimerisation domain	N	0.107
AFLA_017690	salmon	0.720069	0.524101	0.456595	5'-3' exoribonuclease 2 [Aspergillus oryzae RIB40]	Ribosome biogenesis in eukaryotes;RNA degradation	nucleic acid phosphodiester bond hydrolysis;zinc ion binding;nucleic acid binding;5'-3' exoribonuclease activity;DNA-templated transcription, termination;rRNA processing;regulation of transcription, DNA-templated;mRNA processing;nucleus	5'-3' exoribonuclease type 2;PIN domain-like;Putative 5-3 exonuclease;5'-3' exoribonuclease;Zinc finger, CCHC-type	N	0.131
AFLA_098870	salmon	0.718973	0.384275	0.567137					N	0.112
AFLA_129140	salmon	0.717846	0.507961	0.414232	rootletin [Aspergillus oryzae RIB40]				N	0.102
AFLA_094650	salmon	0.717564	0.408994	0.405156	mRNA turnover protein MRT4 [Aspergillus oryzae RIB40]		ribosome;ribosome biogenesis	Ribosomal protein L10P	N	0.098
AFLA_085440	salmon	0.716631	0.382892	0.393555	Programmed cell death protein 2, C-terminal domain containing protein [Aspergillus oryzae RIB40]		cytoplasm;binding	Programmed cell death protein 2, C-terminal	N	0.1
AFLA_113940	salmon	0.716247	0.500885	0.435576					N	0.11
AFLA_044340	salmon	0.715546	0.490288	0.307302				Mitochondrial ribosomal protein MRP51, fungi	N	0.215
AFLA_015990	salmon	0.714327	0.582519	0.531486					N	0.103
AFLA_055370	salmon	0.710477	0.276648	0.499078	75k gamma secalin [Aspergillus oryzae RIB40]			Chromatid cohesion factor MAU2	N	0.102
AFLA_127550	salmon	0.710267	0.476571	0.553474					N	0.289
AFLA_053070	salmon	0.710175	0.522324	0.551829	aspartic-type endopeptidase opsB [Aspergillus oryzae RIB40]		proteolysis;aspartic-type endopeptidase activity	Aspartic peptidase, active site;Aspartic peptidase A1 family;Peptidase family A1 domain;Aspartic peptidase domain	Y	0.737		0.991	Apoplastic	0.79
AFLA_086270	salmon	0.709314	0.507932	0.494129	Karyopherin, putative [Aspergillus clavatus NRRL 1]	RNA transport	nucleus;transport;binding	Armadillo-type fold;Exportin-1/Importin-beta-like;Armadillo-like helical	N	0.113
AFLA_070400	salmon	0.70797	0.585423	0.469747	AAA family ATPase [Colletotrichum fioriniae PJ7]		nucleoside-triphosphatase activity;ATP binding	ATPase, AAA-type, core;P-loop containing nucleoside triphosphate hydrolase;AAA+ ATPase domain	N	0.105
AFLA_102170	salmon	0.707843	0.563302	0.311549	ankyrin repeat-containing protein [Aspergillus oryzae RIB40]		protein binding	Ankyrin repeat-containing domain;F-box domain;Ankyrin repeat	Y	0.534		0.968		0.78
AFLA_035260	salmon	0.703805	0.543799	0.539815	TAM domain methyltransferase [Aspergillus oryzae RIB40]		methylation;methyltransferase activity	S-adenosyl-L-methionine-dependent methyltransferase	N	0.135
AFLA_075650	salmon	0.700809	0.505463	0.438305	amidohydrolase family protein [Colletotrichum gloeosporioides Nara gc5]		hydrolase activity, acting on carbon-nitrogen (but not peptide) bonds;obsolete mycelium development;nitrogen compound metabolic process	Amidohydrolase-related;Metal-dependent hydrolase, composite domain	N	0.193
AFLA_090850	salmon	0.699145	0.338209	0.597378	tRNA-splicing endonuclease [Aspergillus oryzae RIB40]		termination of RNA polymerase II transcription;snRNA processing;zinc ion binding;nucleic acid binding;endonuclease activity;rRNA processing;tRNA processing;snoRNA processing;ATP binding;helicase activity;nucleus	P-loop containing nucleoside triphosphate hydrolase;Zinc finger, CCHC-type;Helicase Sen1, N-terminal	N	0.101
AFLA_132150	salmon	0.69881	0.354105	0.202567	ATP-dependent RNA helicase dbp7 [Aspergillus oryzae RIB40]		RNA binding;nucleolus;rRNA processing;ATP-dependent helicase activity;ATP binding	P-loop containing nucleoside triphosphate hydrolase;RNA helicase, DEAD-box type, Q motif;DEAD/DEAH box helicase domain;Domain of unknown function DUF4217;Helicase, C-terminal;Helicase superfamily 1/2, ATP-binding domain	N	0.103
AFLA_083650	salmon	0.698553	0.548238	0.42407	anaphase promoting complex subunit 10 (APC10) [Aspergillus oryzae RIB40]	Ubiquitin mediated proteolysis;Cell cycle;Cell cycle - yeast;Meiosis - yeast;Oocyte meiosis;Progesterone-mediated oocyte maturation;HTLV-I infection	catalytic activity	APC10/DOC domain;Galactose-binding domain-like	N	0.105
AFLA_021980	salmon	0.697592	0.583621	0.140317	mitochondrial 37S ribosomal protein NAM9 [Aspergillus oryzae RIB40]		intracellular;rRNA binding	Ribosomal protein S4/S9;Ribosomal protein S4, conserved site;RNA-binding S4 domain	N	0.114
AFLA_000540	salmon	0.69638	0.287949	0.464764	general amidase-B [Aspergillus oryzae RIB40]	Arginine and proline metabolism;Phenylalanine metabolism;Tryptophan metabolism;Aminobenzoate degradation;Styrene degradation	carbon-nitrogen ligase activity, with glutamine as amido-N-donor;hydrolase activity, acting on carbon-nitrogen (but not peptide) bonds, in linear amides;nitrogen compound metabolic process	Amidase signature domain;Amidase	N	0.109
AFLA_065480	salmon	0.696358	0.501232	0.534958	C2H2 type zinc finger domain protein [Aspergillus clavatus NRRL 1]		zinc ion binding;DNA binding;nucleus;transcription, DNA-templated	Transcription factor domain, fungi	N	0.111
AFLA_102480	salmon	0.692232	0.553401	0.327533	isoamyl alcohol oxidase [Aspergillus oryzae RIB40]		flavin adenine dinucleotide binding;UDP-N-acetylmuramate dehydrogenase activity;oxidation-reduction process;amino sugar metabolic process	Berberine/berberine-like;CO dehydrogenase flavoprotein-like, FAD-binding, subdomain 2;FAD-binding, type 2;FAD linked oxidase, N-terminal	Y	0.799		0.951	Apoplastic	0.64
AFLA_045280	salmon	0.690833	0.676811	0.41747					N	0.157
AFLA_002470	salmon	0.68787	0.565275	0.25827	mitochondrial 54S ribosomal protein YmL17/YmL30 [Aspergillus oryzae RIB40]		hydrolase activity;ribosome	Ribosomal protein L46;NUDIX hydrolase domain-like	N	0.139
AFLA_083180	salmon	0.687184	0.259421	0.184482	ribosome assembly protein Noc2 [Aspergillus oryzae RIB40]		protein phosphorylation;ATP binding;protein serine/threonine kinase activity;serine family amino acid metabolic process	Nucleolar complex protein 2	N	0.104
AFLA_043780	salmon	0.682158	0.458928	0.34113	lysophospholipase A [Aspergillus oryzae RIB40]		lipid metabolic process;hydrolase activity, acting on ester bonds	GDSL lipase/esterase;SGNH hydrolase-type esterase domain	N	0.239
AFLA_113720	salmon	0.681944	0.213093	0.464251	ribosome biogenesis (Nop4) [Aspergillus oryzae RIB40]	Ribosome biogenesis in eukaryotes	nucleic acid binding;nucleotide binding;cysteine-type peptidase activity;proteolysis	RNA recognition motif domain, eukaryote;RNA recognition motif domain	N	0.102
AFLA_069120	salmon	0.681733	0.302192	0.178897	GTP-binding protein [Aspergillus oryzae RIB40]	Ribosome biogenesis in eukaryotes	GTP binding;obsolete GTP catabolic process;ribosomal large subunit export from nucleus;nucleolus;RNA binding;GTPase activity;preribosome, large subunit precursor;rRNA processing	Guanine nucleotide-binding protein-like 3, N-terminal domain;GTP binding domain;Circularly permuted (CP)-type guanine nucleotide-binding (G) domain;P-loop containing nucleoside triphosphate hydrolase;GTP-binding protein, orthogonal bundle domain	N	0.104
AFLA_127340	salmon	0.678662	0.33449	0.234798	ATP-dependent rRNA helicase RRP3 [Aspergillus oryzae RIB40]		ATP-dependent helicase activity;RNA binding;ATP binding;rRNA processing;nucleus	P-loop containing nucleoside triphosphate hydrolase;ATP-dependent RNA helicase DEAD-box, conserved site;RNA helicase, DEAD-box type, Q motif;DEAD/DEAH box helicase domain;Helicase, C-terminal;Helicase superfamily 1/2, ATP-binding domain	N	0.107
AFLA_057660	salmon	0.676856	0.577962	0.517101			oxidoreductase activity, acting on paired donors, with incorporation or reduction of molecular oxygen, 2-oxoglutarate as one donor, and incorporation of one atom each of oxygen into both donors;oxidation-reduction process	Oxoglutarate/iron-dependent dioxygenase;Alpha-ketoglutarate-dependent dioxygenase AlkB-like	N	0.16
AFLA_116090	salmon	0.675939	0.533723	0.387928	sugar transporter [Aspergillus oryzae RIB40]		integral component of membrane;substrate-specific transmembrane transporter activity;transmembrane transport;carbohydrate transport	Sugar/inositol transporter;Major facilitator superfamily domain;Sugar transporter, conserved site;Major facilitator, sugar transporter-like	N	0.128
AFLA_038640	salmon	0.673348	0.514925	0.504181	3-oxoacyl-[acyl-carrier-protein] synthase [Aspergillus oryzae RIB40]	Fatty acid metabolism;Fatty acid biosynthesis	fatty acid synthase activity;S-acyltransferase activity;sterigmatocystin biosynthetic process;oxidoreductase activity;fatty acid synthase complex;fatty acid biosynthetic process;acyl-carrier-protein biosynthetic process	Acyl transferase/acyl hydrolase/lysophospholipase;Beta-ketoacyl synthase, C-terminal;NAD(P)-binding domain;Beta-ketoacyl synthase, N-terminal;Thiolase-like	N	0.285
AFLA_139670	salmon	0.672205	0.5513	0.247506	nonribosomal siderophore peptide synthase SidC [Neosartorya fischeri NRRL 181]		cellular response to stress;cellular iron ion homeostasis;siderophore biosynthetic process;catalytic activity;phosphopantetheine binding	Polyketide synthase, phosphopantetheine-binding domain;AMP-dependent synthetase/ligase;AMP-binding, conserved site;Condensation domain;Phosphopantetheine binding ACP domain;Phosphopantetheine attachment site	N	0.1
AFLA_118650	salmon	0.667228	0.529831	0.435678					N	0.116
AFLA_083490	salmon	0.664168	0.478242	0.598045	C-5 sterol desaturase [Aspergillus oryzae RIB40]	Steroid biosynthesis	fatty acid biosynthetic process;iron ion binding;lathosterol oxidase activity;ergosterol biosynthetic process;integral component of membrane;C-5 sterol desaturase activity;oxidation-reduction process	Fatty acid hydroxylase	N	0.162
AFLA_110540	salmon	0.663518	0.392521	0.321854					N	0.131
AFLA_134130	salmon	0.662712	0.418031	0.255363	methylenetetrahydrofolate reductase 1 [Aspergillus oryzae RIB40]	Carbon metabolism;Carbon fixation pathways in prokaryotes;One carbon pool by folate;Antifolate resistance	methylenetetrahydrofolate reductase (NAD(P)H) activity;ribosome;methionine biosynthetic process;tetrahydrofolate interconversion;mitochondrion;oxidation-reduction process	Methylenetetrahydrofolate reductase;Eukaryotic-type methylenetetrahydrofolate reductase;FAD-linked oxidoreductase-like	N	0.123
AFLA_041210	salmon	0.661256	0.504766	0.537123					N	0.106
AFLA_023990	salmon	0.657545	0.520467	0.465436					Y	0.882	Effector	0.94	Apoplastic	0.65
AFLA_028070	salmon	0.65747	0.455065	0.290532					N	0.163
AFLA_070250	salmon	0.657136	0.649627	0.361879				Alpha/Beta hydrolase fold;Alpha/beta hydrolase fold-1	N	0.212
AFLA_024370	salmon	0.655902	0.5438	0.372147	pantothenate transporter [Aspergillus oryzae RIB40]		viral nucleocapsid;integral component of membrane;intracellular ribonucleoprotein complex;endocytosis;transmembrane transport	Major facilitator superfamily domain;Major facilitator superfamily	N	0.165
AFLA_026620	salmon	0.654695	0.278813	0.311114	small nucleolar ribonucleoprotein complex component (Utp5) [Aspergillus oryzae RIB40]	Ribosome biogenesis in eukaryotes	viral nucleocapsid;intracellular ribonucleoprotein complex;protein binding	Small-subunit processome, Utp12;WD40-repeat-containing domain;WD40/YVTN repeat-like-containing domain	N	0.127
AFLA_003140	salmon	0.653796	0.396841	0.479043	nucleoside-diphosphate-sugar epimerase GsfE [Aspergillus oryzae RIB40]			NAD(P)-binding domain	N	0.167
AFLA_041850	salmon	0.652521	0.381858	0.217226	phthalate transporter [Aspergillus oryzae RIB40]		transmembrane transport;integral component of membrane	Major facilitator superfamily domain;Major facilitator superfamily	N	0.318
AFLA_081520	salmon	0.649855	0.587669	0.524877					N	0.109
AFLA_034290	salmon	0.645227	0.413211	0.346468	ubiquitin carboxyl-terminal hydrolase [Aspergillus oryzae RIB40]		ubiquitin-dependent protein catabolic process;obsolete ubiquitin thiolesterase activity;zinc ion binding;cysteine-type peptidase activity;protein deubiquitination	Ubiquitin specific protease, conserved site;Peptidase C19, ubiquitin carboxyl-terminal hydrolase;Ubiquitin specific protease domain	N	0.11
AFLA_009160	salmon	0.644633	0.535538	0.217187	alpha/beta hydrolase [Beauveria bassiana ARSEF 2860]			Alpha/beta hydrolase fold-1;Alpha/Beta hydrolase fold	N	0.107					smurf_cluster_7
AFLA_053860	salmon	0.641862	0.464327	0.333819			DNA binding;transcription, DNA-templated;nucleus;zinc ion binding	Transcription factor domain, fungi	N	0.138					smurf_cluster_17
AFLA_042430	salmon	0.641182	0.610274	0.318665					N	0.103
AFLA_109900	salmon	0.640835	0.324927	0.301105	NOL1/NOP2/sun domain protein [Aspergillus oryzae RIB40]		methyltransferase activity	SAM-dependent methyltransferase RsmB/NOP2-type;RNA (C5-cytosine) methyltransferase;S-adenosyl-L-methionine-dependent methyltransferase	N	0.107
AFLA_101950	salmon	0.64059	0.572151	0.228476					N	0.124
AFLA_005830	salmon	0.640212	0.499758	0.558121	cytochrome P450 monooxygenase [Aspergillus oryzae RIB40]		monooxygenase activity;iron ion binding;heme binding;oxidoreductase activity, acting on paired donors, with incorporation or reduction of molecular oxygen;oxidation-reduction process	Cytochrome P450, E-class, group IV;Cytochrome P450	N	0.211
AFLA_129110	salmon	0.638713	0.382157	0.150461	sensory transduction histidine kinase [Aspergillus oryzae RIB40]		phosphorelay signal transduction system;phosphorelay response regulator activity;intracellular signal transduction;regulation of transcription, DNA-templated;phosphorylation;kinase activity;signaling receptor activity	CheY-like superfamily;Signal transduction response regulator, receiver domain	N	0.121
AFLA_075640	salmon	0.635309	0.50332	0.265691	pigment biosynthesis protein Ayg1 [Aspergillus oryzae RIB40]		pigment metabolic process involved in developmental pigmentation;polyketide catabolic process;melanin biosynthetic process;conidiophore development	Alpha/Beta hydrolase fold;UPF0255 family	N	0.105
AFLA_011950	salmon	0.630173	0.515394	0.338213	suppressor protein SRP40 [Aspergillus oryzae RIB40]				N	0.107
AFLA_084410	salmon	0.628791	0.216069	0.472905	C6 transcription factor [Aspergillus oryzae RIB40]		regulation of transcription from RNA polymerase II promoter;zinc ion binding;RNA polymerase II transcription factor activity, sequence-specific DNA binding;DNA binding;nucleus	Zn(2)-C6 fungal-type DNA-binding domain;Transcription factor domain, fungi	N	0.119
AFLA_077720	salmon	0.627199	0.444258	0.440074					N	0.118
AFLA_073720	salmon	0.627003	0.33424	0.0984958	ribosome biogenesis protein (Rrs1) [Aspergillus oryzae RIB40]		nucleus;ribosome biogenesis	Ribosomal biogenesis regulatory protein	N	0.103
AFLA_081230	salmon	0.626232	0.585851	0.523834					N	0.108
AFLA_055280	salmon	0.62404	0.461262	0.351983	imidazoleglycerol-phosphate dehydratase [Aspergillus oryzae RIB40]	Biosynthesis of amino acids;Histidine metabolism	transmembrane transport;histidine biosynthetic process;mitochondrial outer membrane;imidazoleglycerol-phosphate dehydratase activity	Ribosomal protein S5 domain 2-type fold;Imidazoleglycerol-phosphate dehydratase;Imidazoleglycerol-phosphate dehydratase, conserved site	N	0.106
AFLA_024780	salmon	0.623459	0.584829	0.468711	alpha-glucanase [Colletotrichum gloeosporioides Nara gc5]				N	0.114
AFLA_044910	salmon	0.623236	0.38662	0.485432					N	0.105
AFLA_062800	salmon	0.621421	0.495672	0.308876	oxidoreductase [Aspergillus oryzae RIB40]		oxidation-reduction process;oxidoreductase activity	NADP-dependent oxidoreductase domain	N	0.172					smurf_cluster_20
AFLA_116740	salmon	0.620517	0.548272	0.169861	peptidase A4 family protein [Aspergillus oryzae RIB40]		aspartic-type endopeptidase activity;proteolysis	Peptidase G1;Concanavalin A-like lectin/glucanase domain	Y	0.563		0.9	Apoplastic	0.75
AFLA_081100	salmon	0.618546	0.566154	0.504899					N	0.125
AFLA_006800	salmon	0.617973	0.569922	0.246769	BRCT domain protein [Aspergillus oryzae RIB40]			BRCT domain;Rad9-like Rad53-binding domain, fungi	N	0.106
AFLA_027510	salmon	0.617857	0.373389	0.655941					N	0.11
AFLA_035740	salmon	0.616717	0.726526	0.460172	bys1 family protein [Aspergillus oryzae RIB40]			Blastomyces yeast-phase-specific protein	Y	0.747		0.521	Apoplastic	0.63
AFLA_037610	salmon	0.615106	0.653218	0.152976	tyrosine/serine protein phosphatase [Aspergillus oryzae RIB40]		protein tyrosine phosphatase activity;peptidyl-tyrosine dephosphorylation;tyrosine metabolic process	Tyrosine specific protein phosphatases domain;Protein-tyrosine phosphatase, active site;Tyrosine/serine-protein phosphatase IphP-type;Protein-tyrosine phosphatase-like	N	0.102
AFLA_046830	salmon	0.614465	0.441157	0.222615	flotillin domain protein [Aspergillus oryzae RIB40]	Insulin signaling pathway		Band 7 domain;Flotillin family	N	0.262
AFLA_033130	salmon	0.610794	0.337512	0.169079	tRNA-dihydrouridine synthase 3 [Aspergillus oryzae RIB40]		cytoplasm;flavin adenine dinucleotide binding;metal ion binding;tRNA dihydrouridine synthesis;nucleus;tRNA dihydrouridine synthase activity;oxidation-reduction process	Aldolase-type TIM barrel;tRNA-dihydrouridine synthase, conserved site;tRNA-dihydrouridine synthase;Zinc finger, CCCH-type	N	0.104
AFLA_048720	salmon	0.609679	0.454537	0.168446	5-aminolevulinate synthase [Aspergillus oryzae RIB40]	Glycine, serine and threonine metabolism;Porphyrin and chlorophyll metabolism	siroheme biosynthetic process;glycosphingolipid metabolic process;peroxisome;coenzyme biosynthetic process;5-aminolevulinate synthase activity;serine C-palmitoyltransferase activity;protoporphyrinogen IX biosynthetic process;sphingolipid biosynthetic process;establishment of cell polarity;biotin biosynthetic process;8-amino-7-oxononanoate synthase activity;mitochondrial matrix;pyridoxal phosphate…	Pyridoxal phosphate-dependent transferase;Pyridoxal phosphate-dependent transferase, subdomain 2;Aminotransferase, class I/classII	N	0.232
AFLA_080810	salmon	0.609139	0.466702	0.201558					N	0.111
AFLA_076090	salmon	0.608972	0.374552	0.154169	mitochondrial carrier protein, putative [Neosartorya fischeri NRRL 181]		transmembrane transport;integral component of membrane	Mitochondrial substrate/solute carrier;Mitochondrial carrier domain	N	0.23
AFLA_135800	salmon	0.606515	0.300496	0.392129	pre-rRNA processing protein Tsr1, partial [Aspergillus oryzae RIB40]		microtubule associated complex;microtubule-based process;nucleus;ribosome biogenesis	Ribosome biogenesis protein BMS1/TSR1, C-terminal;Bms1/Tsr1-type G domain;AARP2CN	N	0.109
AFLA_081080	salmon	0.60611	0.531092	0.481433					N	0.107
AFLA_103540	salmon	0.605991	0.504669	0.362297	RNA binding protein Rnp24 [Aspergillus oryzae RIB40]		nucleic acid binding;nucleotide binding	RNA recognition motif domain	N	0.103
AFLA_092620	salmon	0.605686	0.434049	0.245587					N	0.175
AFLA_096750	salmon	0.60466	0.551776	0.326652	cytochrome P450 [Aspergillus oryzae RIB40]	Steroid biosynthesis	monooxygenase activity;iron ion binding;heme binding;oxidoreductase activity, acting on paired donors, with incorporation or reduction of molecular oxygen;oxidation-reduction process	Cytochrome P450, conserved site;Cytochrome P450, E-class, group I;Cytochrome P450	N	0.108					smurf_cluster_33
AFLA_098900	salmon	0.603002	0.469991	0.161375	NAD-dependent 15-hydroxyprostaglandin dehydrogenase [Aspergillus oryzae RIB40]		integral component of membrane;3-hydroxybutyrate dehydrogenase activity;oxidation-reduction process;cellular ketone body metabolic process	Short-chain dehydrogenase/reductase SDR;Short-chain dehydrogenase/reductase, conserved site;NAD(P)-binding domain	N	0.146
AFLA_004880	salmon	0.601783	0.340388	0.41537	amine oxidase, flavin-containing superfamily [Aspergillus oryzae RIB40]			NAD(P)-binding domain;FAD/NAD(P)-binding domain	Y	0.738		0.989		0.81
AFLA_041100	salmon	0.601505	0.465245	0.387926	MNNG and nitrosoguanidine resistance protein [Aspergillus oryzae RIB40]			Domain of unknown function DUF3533	N	0.093
AFLA_069270	salmon	0.599625	0.13885	0.148769	protein PUF6 [Aspergillus oryzae RIB40]		RNA binding	CPL domain;Armadillo-like helical;Pumilio RNA-binding repeat;Armadillo-type fold;Pumilio homology domain	N	0.103
AFLA_112350	salmon	0.599307	0.255155	0.234156	rRNA processing protein RRP9 [Aspergillus oryzae RIB40]		viral nucleocapsid;intracellular ribonucleoprotein complex;protein binding	WD40 repeat;WD40-repeat-containing domain;WD40/YVTN repeat-like-containing domain;WD40 repeat, conserved site	N	0.112
AFLA_105880	salmon	0.599272	0.611523	0.0425766	C6 finger domain protein, putative [Neosartorya fischeri NRRL 181]				N	0.111
AFLA_112210	salmon	0.599261	0.362887	0.323678	ribosome biogenesis protein YTM1 [Aspergillus oryzae RIB40]		ribosomal large subunit biogenesis;chromosome organization;nucleoplasm;rRNA processing;PeBoW complex;preribosome, large subunit precursor;protein binding	WD40-repeat-containing domain;WD40 repeat;WD40/YVTN repeat-like-containing domain;NLE;G-protein beta WD-40 repeat;WD repeat WDR12/Ytm1;WD40 repeat, conserved site	N	0.106
AFLA_089780	salmon	0.598673	0.44035	0.375076	F-box domain protein [Aspergillus fumigatus Af293]				N	0.32
AFLA_113900	salmon	0.598235	0.399798	0.466634					N	0.129
AFLA_110470	salmon	0.597813	0.366339	0.233075	60S ribosomal protein L25 [Aspergillus oryzae RIB40]		ribosome		N	0.11
AFLA_020550	salmon	0.596241	0.397434	0.277387	ATP-dependent rRNA helicase spb4 [Aspergillus oryzae RIB40]		RNA binding;nucleolus;rRNA processing;ATP-dependent helicase activity;ATP binding	P-loop containing nucleoside triphosphate hydrolase;ATP-dependent RNA helicase DEAD-box, conserved site;RNA helicase, DEAD-box type, Q motif;DEAD/DEAH box helicase domain;Domain of unknown function DUF4217;Helicase, C-terminal;Helicase superfamily 1/2, ATP-binding domain	N	0.149
AFLA_062670	salmon	0.59517	0.26212	0.0991282	66S preribosome component NOP16 [Aspergillus oryzae RIB40]		nucleolus;rRNA processing;intracellular ribonucleoprotein complex	Ribosome biogenesis protein Nop16	N	0.101
AFLA_075950	salmon	0.594215	0.473595	0.496713	ferric-chelate reductase (Fre2) [Aspergillus oryzae RIB40]			Ferric reductase transmembrane component-like domain	N	0.13
AFLA_084670	salmon	0.593099	0.268029	0.387589	ATP-dependent RNA helicase drs1 [Aspergillus oryzae RIB40]		transferase activity, transferring acyl groups, acyl groups converted into alkyl on transfer;RNA binding;oxidation-reduction process;nucleolus;2-dehydropantoate 2-reductase activity;ATP-dependent helicase activity;N-acetyltransferase activity;ATP binding;ribosome biogenesis;cellular response to farnesol;NADP binding;pantothenate biosynthetic process;acyl-carrier-protein biosynthetic process	P-loop containing nucleoside triphosphate hydrolase;ATP-dependent RNA helicase DEAD-box, conserved site;RNA helicase, DEAD-box type, Q motif;DEAD/DEAH box helicase domain;Helicase, C-terminal;Helicase superfamily 1/2, ATP-binding domain	N	0.112
AFLA_072980	salmon	0.591087	0.510784	0.570041	bicyclomycin resistance protein [Aspergillus oryzae RIB40]		transmembrane transport;integral component of membrane;transporter activity	Sugar transporter, conserved site;Major facilitator superfamily domain;Major facilitator superfamily	N	0.098
AFLA_066300	salmon	0.591059	0.659573	0.455808	endoglucanase-4 [Aspergillus oryzae RIB40]		cellulase activity;glucan catabolic process;starch metabolic process;sucrose metabolic process	Glycoside hydrolase, family 61	Y	0.663		0.939	Apoplastic	0.86
AFLA_084680	salmon	0.588827	0.570284	0.532451			catalytic activity	Acyl-CoA N-acyltransferase	N	0.097
AFLA_008270	salmon	0.585216	0.127897	0.166681	U3 small nucleolar ribonucleoprotein protein Lcp5 [Aspergillus oryzae RIB40]		viral nucleocapsid;intracellular ribonucleoprotein complex	Sas10/Utp3/C1D	N	0.189
AFLA_005880	salmon	0.585097	0.346202	0.403135					N	0.106
AFLA_131790	salmon	0.585008	0.328197	0.35423	C2H2 finger domain protein (Zms1) [Aspergillus oryzae RIB40]		zinc ion binding;DNA binding;nucleus;transcription, DNA-templated	Zinc finger C2H2-type;Transcription factor domain, fungi	N	0.12
AFLA_086580	salmon	0.582344	0.462386	0.387581	MFS drug transporter [Aspergillus oryzae RIB40]		transmembrane transport;integral component of membrane	Major facilitator superfamily domain;Major facilitator superfamily	N	0.101
AFLA_048890	salmon	0.581372	0.537569	0.305152	mitochondrial 54S ribosomal protein YmL7/YmL5 [Aspergillus oryzae RIB40]	Ribosome	translation;integral component of membrane;ribosome;structural constituent of ribosome;cation-transporting ATPase activity;ATP binding;magnesium ion binding;phospholipid-translocating ATPase activity;cation transport;ribosome biogenesis;aminophospholipid transport	Ribosomal protein L5, C-terminal;Ribosomal protein L5, N-terminal;Ribosomal protein L5 domain	N	0.13
AFLA_062340	salmon	0.58137	0.546791	-0.0203028	dioxygenase [Aspergillus oryzae RIB40]		regulation of transcription from RNA polymerase II promoter;zinc ion binding;RNA polymerase II transcription factor activity, sequence-specific DNA binding;dioxygenase activity;DNA binding;nucleus	RmlC-like jelly roll fold;RmlC-like cupin domain;Cupin 2, conserved barrel	N	0.136
AFLA_101140	salmon	0.580967	0.255218	0.352939	mitochondrial carrier protein (Rim2), putative [Neosartorya fischeri NRRL 181]		transmembrane transport;integral component of membrane	Mitochondrial substrate/solute carrier;Mitochondrial carrier domain;Mitochondrial carrier protein	N	0.105
AFLA_127330	salmon	0.58033	0.219926	0.184288	ribosome biogenesis protein Ssf2 [Aspergillus oryzae RIB40]			Brix domain	N	0.116
AFLA_075430	salmon	0.579751	0.45493	0.328407	ATP-dependent RNA helicase MSS116 [Aspergillus oryzae RIB40]		RNA processing;nucleic acid binding;mitochondrion;ATP-dependent helicase activity;ATP binding	P-loop containing nucleoside triphosphate hydrolase;DEAD/DEAH box helicase domain;RNA helicase, DEAD-box type, Q motif;Helicase, C-terminal;Helicase superfamily 1/2, ATP-binding domain	N	0.118
AFLA_079550	salmon	0.579252	0.612583	0.533104	group II pyridoxal-5-phosphate decarboxylase [Aspergillus oryzae RIB40]	Butanoate metabolism;Alanine, aspartate and glutamate metabolism;beta-Alanine metabolism;Taurine and hypotaurine metabolism;Quorum sensing;GABAergic synapse;Type I diabetes mellitus	pyridoxal phosphate binding;carboxy-lyase activity;carboxylic acid metabolic process	Pyridoxal phosphate-dependent transferase;Pyridoxal phosphate-dependent transferase, major region, subdomain 1;Pyridoxal phosphate-dependent transferase, subdomain 2;Pyridoxal phosphate-dependent decarboxylase	N	0.105
AFLA_016690	salmon	0.57893	0.518042	0.251121					N	0.135
AFLA_085140	salmon	0.578233	0.401711	0.193042	GPI anchored cell wall protein [Aspergillus oryzae RIB40]		fungal-type cell wall		Y	0.825		0.512	Apoplastic	0.85
AFLA_081180	salmon	0.576872	0.625621	0.482495	AT hook motif protein [Aspergillus oryzae RIB40]				N	0.21
AFLA_074430	salmon	0.57655	0.330038	0.340585	sugar transporter [Aspergillus niger CBS 513.88]		integral component of membrane;substrate-specific transmembrane transporter activity;oxidoreductase activity;oxidation-reduction process;transmembrane transport;carbohydrate transport	Sugar/inositol transporter;Major facilitator superfamily domain;Sugar transporter, conserved site;Major facilitator, sugar transporter-like	N	0.153
AFLA_120970	salmon	0.576175	0.460321	0.512884	alcohol dehydrogenase [Aspergillus oryzae RIB40]	Degradation of aromatic compounds;Glycolysis / Gluconeogenesis;Fatty acid degradation;Tyrosine metabolism;Retinol metabolism;Chloroalkane and chloroalkene degradation;Naphthalene degradation;Metabolism of xenobiotics by cytochrome P450;Drug metabolism - cytochrome P450	zinc ion binding;oxidoreductase activity;oxidation-reduction process	GroES-like;Alcohol dehydrogenase, N-terminal;NAD(P)-binding domain;Alcohol dehydrogenase, zinc-type, conserved site;Alcohol dehydrogenase, C-terminal;Polyketide synthase, enoylreductase domain	N	0.147
AFLA_056620	salmon	0.574756	0.494906	0.389792		RNA transport;Ribosome biogenesis in eukaryotes			N	0.111
AFLA_055070	salmon	0.57419	0.437282	0.274578	leucyl-tRNA synthetase [Aspergillus oryzae RIB40]	Aminoacyl-tRNA biosynthesis	mRNA binding;aminoacyl-tRNA editing activity;mitochondrion;Group I intron splicing;leucine-tRNA ligase activity;regulation of translational fidelity;mitochondrial translation;ATP binding;leucyl-tRNA aminoacylation;isoleucine biosynthetic process;leucine biosynthetic process;valine biosynthetic process	Leucyl-tRNA synthetase, editing domain;Methionyl/Valyl/Leucyl/Isoleucyl-tRNA synthetase, anticodon-binding;Aminoacyl-tRNA synthetase, class Ia;Methionyl/Leucyl tRNA synthetase;Leucine-tRNA ligase;Valyl/Leucyl/Isoleucyl-tRNA synthetase, editing domain;Aminoacyl-tRNA synthetase, class Ia, anticodon-binding;Rossmann-like alpha/beta/alpha sandwich fold;Aminoacyl-tRNA synthetase, class I, conserved si…	N	0.171
AFLA_054470	salmon	0.569474	0.339116	0.304921	class V chitinase chi100 [Colletotrichum gloeosporioides Nara gc5]		chitinase activity;carbohydrate metabolic process;chitin catabolic process;chitin binding;cell wall macromolecule catabolic process	Chitinase insertion domain;Glycoside hydrolase family 18, catalytic domain;Chitinase II;Glycoside hydrolase superfamily;LysM domain;Chitin-binding, type 1	Y	0.803		0.973		0.52
AFLA_086690	salmon	0.566866	0.34808	0.235539	SNF2 family helicase/ATPase [Aspergillus oryzae RIB40]	Signaling pathways regulating pluripotency of stem cells	helicase activity;DNA binding;ATP binding	P-loop containing nucleoside triphosphate hydrolase;Helicase, C-terminal;SNF2-related, N-terminal domain;Helicase superfamily 1/2, ATP-binding domain	N	0.1
AFLA_116660	salmon	0.565763	0.370077	0.173343					N	0.108					smurf_cluster_43
AFLA_062660	salmon	0.564732	0.517068	0.508814			metabolic process;catalytic activity	Thiolase-like	N	0.115
AFLA_073960	salmon	0.562259	0.525718	0.534048					N	0.137
AFLA_108920	salmon	0.561809	0.364383	0.452054	phosphotransferase enzyme family protein [Aspergillus oryzae RIB40]		transferase activity, transferring phosphorus-containing groups	Protein kinase-like domain;Aminoglycoside phosphotransferase	N	0.113
AFLA_070640	salmon	0.559891	0.553745	0.515729					N	0.199
AFLA_068320	salmon	0.559124	0.575832	0.425582	F-box domain protein [Aspergillus clavatus NRRL 1]		protein binding	F-box domain	N	0.292
AFLA_001860	salmon	0.558984	0.679955	0.493478	hydrophobic surface binding protein A [Aspergillus oryzae RIB40]		cytoplasmic part;membrane	Cell wall mannoprotein 1	Y	0.87		0.816	Apoplastic	0.71
AFLA_068670	salmon	0.553357	0.61147	0.469916	nucleoside transporter [Aspergillus oryzae RIB40]		membrane;nucleobase transport;nucleobase transmembrane transporter activity	Purine-cytosine permease Fcy2/21/22;Purine-cytosine permease;Vitamin B6 transporter Tpn1	N	0.102
AFLA_138570	salmon	0.553321	0.435383	0.255417	aorsin [Aspergillus oryzae RIB40]	Lysosome	metal ion binding;extracellular space;cell septum;proteolysis;serine-type endopeptidase activity;fungal-type cell wall;tripeptide aminopeptidase activity;glutathione metabolic process	Peptidase S8/S53 domain;Protease propeptides/proteinase inhibitor I9;Peptidase S53, activation domain;Sedolisin domain	Y	0.715		0.99	Apoplastic	0.77
AFLA_088350	salmon	0.551882	0.238987	0.305023	alpha/beta fold family hydrolase [Aspergillus oryzae RIB40]		hydrolase activity	Alpha/Beta hydrolase fold;Alpha/beta hydrolase fold-1	N	0.101
AFLA_088150	salmon	0.546334	0.475731	0.0540673	Fe superoxide dismutase [Aspergillus oryzae RIB40]	MAPK signaling pathway - fly;FoxO signaling pathway;Peroxisome;Longevity regulating pathway - mammal;Longevity regulating pathway - worm;Longevity regulating pathway - multiple species;Huntington's disease	metal ion binding;superoxide metabolic process;superoxide dismutase activity;oxidation-reduction process	Manganese/iron superoxide dismutase, N-terminal;Manganese/iron superoxide dismutase;Manganese/iron superoxide dismutase, C-terminal	N	0.142
AFLA_118250	salmon	0.545235	0.337648	0.227123	DUF1446 domain-containing protein [Ajellomyces dermatitidis SLH14081]			Acyclic terpene utilisation	N	0.104
AFLA_109310	salmon	0.543998	0.533209	0.453064	polyadenylate-binding protein [Aspergillus oryzae RIB40]		nucleic acid binding;nucleotide binding	RNA recognition motif domain	N	0.21
AFLA_093050	salmon	0.539584	0.508629	-0.0168572					N	0.123
AFLA_006790	salmon	0.536573	0.509714	0.163351	tRNA-splicing endonuclease subunit Sen2 [Aspergillus oryzae RIB40]		tRNA-intron endonuclease activity;nucleic acid phosphodiester bond hydrolysis;regulation of transcription, DNA-templated;DNA binding;tRNA-intron endonuclease complex;tRNA splicing, via endonucleolytic cleavage and ligation	tRNA-splicing endonuclease, SEN2 subunit;tRNA-splicing endonuclease;tRNA intron endonuclease, catalytic domain-like	N	0.108
AFLA_026890	salmon	0.531149	0.52165	0.488838					N	0.103
AFLA_031520	salmon	0.530818	0.125199	0.16995	rRNA processing protein Nop9 [Aspergillus oryzae RIB40]		nucleolus;RNA binding;rRNA processing;catalytic activity	Armadillo-type fold;Armadillo-like helical;Pumilio RNA-binding repeat	N	0.117
AFLA_066680	salmon	0.528281	0.445126	0.226155	beta-galactosidase, partial [Aspergillus oryzae RIB40]		beta-galactosidase activity;galactose metabolic process;glycosaminoglycan catabolic process;glycosphingolipid metabolic process;beta-galactosidase complex;glycerolipid metabolic process	Glycoside hydrolase, family 35;Beta-galactosidase, domain 3;Galactose-binding domain-like;Glycoside hydrolase 35, catalytic domain;Glycoside hydrolase superfamily;Glycoside hydrolase, family 35, conserved site;Beta-galactosidase jelly roll domain;Beta-galactosidase, domain 2	Y	0.769		0.991		0.53
AFLA_000910	salmon	0.524836	0.561134	0.525791	feruloyl esterase B precursor [Aspergillus oryzae RIB40]			Alpha/Beta hydrolase fold;Tannase/feruloyl esterase	N	0.237
AFLA_129550	salmon	0.522819	0.465513	0.276823	Dishevelled, Egl-10, and Pleckstrin domain protein [Aspergillus clavatus NRRL 1]	mTOR signaling pathway	vacuolar membrane;intracellular signal transduction	DEP domain;Winged helix-turn-helix DNA-binding domain;Vacuolar membrane-associated protein Iml1	N	0.193
AFLA_037630	salmon	0.522604	0.405011	0.0178978	prenylated Rab acceptor 1 [Aspergillus terreus NIH2624]		ER to Golgi vesicle-mediated transport;endoplasmic reticulum;Golgi apparatus;ER to Golgi transport vesicle	Prenylated rab acceptor PRA1	N	0.106
AFLA_076500	salmon	0.522175	0.278893	0.351268			chromatin binding;chromatin		N	0.103
AFLA_040120	salmon	0.519089	0.392991	-0.0949744	flavohemoprotein [Aspergillus oryzae RIB40]	Salmonella infection	cytosol;nitric oxide dioxygenase activity;oxidation-reduction process;sterigmatocystin biosynthetic process;negative regulation of sexual sporulation resulting in formation of a cellular spore;oxygen transporter activity;oxygen binding;cellular response to nitrosative stress;oxygen transport;6,7-dihydropteridine reductase activity;riboflavin reductase (NADPH) activity;heme binding;iron ion bindin…	Ferredoxin reductase-type FAD-binding domain;Riboflavin synthase-like beta-barrel;Globin-like;Oxidoreductase FAD/NAD(P)-binding;Globin;Oxidoreductase, FAD-binding domain	N	0.113
AFLA_135560	salmon	0.518401	0.25883	0.267221	intracellular protein transport protein (Sat1) [Aspergillus oryzae RIB40]			Reduced growth phenotype protein 1	N	0.103
AFLA_105210	salmon	0.516943	0.387975	0.316443	enoyl-CoA hydratase/isomerase family protein [Aspergillus oryzae RIB40]		metabolic process;lyase activity	ClpP/crotonase-like domain;Crotonase superfamily	N	0.158
AFLA_028520	salmon	0.515444	0.537594	0.0739454	pre-mRNA-splicing factor ATP-dependent RNA helicase prp16 [Aspergillus oryzae RIB40]	Spliceosome	regulation of transcription, DNA-templated;sequence-specific DNA binding;ATP-dependent helicase activity;ATP binding;nucleus;protein heterodimerization activity	P-loop containing nucleoside triphosphate hydrolase;DNA/RNA helicase, ATP-dependent, DEAH-box type, conserved site;Domain of unknown function DUF1605;Helicase-associated domain;Helicase, C-terminal;Helicase superfamily 1/2, ATP-binding domain	N	0.111
AFLA_028100	salmon	0.514992	0.449656	0.0575639	FMN dependent dehydrogenase [Aspergillus fumigatus Af293]		lactate 2-monooxygenase activity;oxidation-reduction process;FMN binding;pyruvate metabolic process	Alpha-hydroxy acid dehydrogenase, FMN-dependent;Aldolase-type TIM barrel;FMN-dependent alpha-hydroxy acid dehydrogenase, active site;FMN-dependent dehydrogenase	N	0.104
AFLA_003060	salmon	0.509276	0.36262	0.357351					N	0.11
AFLA_005340	salmon	0.509266	0.548143	0.151901	putative umta methyltransferase family protein [Eutypa lata UCREL1]			S-adenosyl-L-methionine-dependent methyltransferase	N	0.102
AFLA_055360	salmon	0.508145	0.489867	0.517843					N	0.102
AFLA_094490	salmon	0.507551	0.582537	0.120777	protein phosphatase 2C [Aspergillus oryzae RIB40]	MAPK signaling pathway - yeast	protein dephosphorylation;metal ion binding;protein serine/threonine phosphatase activity;protein serine/threonine phosphatase complex	Protein phosphatase 2C family;PPM-type phosphatase domain;PPM-type phosphatase, divalent cation binding	N	0.1
AFLA_094670	salmon	0.505186	0.386339	0.284533	mitochondrial 54S ribosomal protein MRPL51 [Aspergillus oryzae RIB40]		aerobic respiration;mitochondrial large ribosomal subunit;regulation of transcription, DNA-templated;transcription factor activity, sequence-specific DNA binding;sequence-specific DNA binding;structural constituent of ribosome;nucleus;transcription factor complex;ribosome biogenesis	Ribosomal protein/NADH dehydrogenase domain;Thioredoxin-like fold	N	0.16
AFLA_016920	salmon	0.497057	0.59062	0.212495	sybindin-like family protein [Aspergillus oryzae RIB40]		metal ion binding;cis-Golgi network;ER to Golgi vesicle-mediated transport	Longin-like domain;Trafficking protein particle complex subunit	N	0.257
AFLA_132440	salmon	0.496753	0.289141	0.106984	GATA factor SREP [Aspergillus oryzae RIB40]		zinc ion binding;negative regulation of iron ion transport;cellular response to iron ion starvation;regulation of transcription, DNA-templated;cellular iron ion homeostasis;sequence-specific DNA binding;transcription factor activity, sequence-specific DNA binding;transcription factor complex	Zinc finger, GATA-type;Zinc finger, NHR/GATA-type	N	0.107
AFLA_111110	salmon	0.496121	0.176648	0.322716	regulatory protein Ral2 [Aspergillus oryzae RIB40]		antioxidant activity;intracellular;peroxiredoxin activity;extracellular region;oxidation-reduction process;protein binding	Kelch-type beta propeller	N	0.112
AFLA_060120	salmon	0.494337	0.607403	0.468746					N	0.099
AFLA_116750	salmon	0.49226	0.299251	0.112299	MFS allantoate transporter [Aspergillus oryzae RIB40]		transmembrane transport;integral component of membrane	Major facilitator superfamily domain;Major facilitator superfamily	N	0.098
AFLA_015160	salmon	0.4922	0.412016	0.226365	TRAF-like signal transducer [Aspergillus oryzae RIB40]		ubiquitin-protein transferase activity;protein ubiquitination;zinc ion binding;protein binding	TRAF-like;Zinc finger, RING-type, conserved site;Zinc finger, RING-type;Zinc finger, RING/FYVE/PHD-type;RING-type zinc-finger, LisH dimerisation motif	N	0.099
AFLA_127040	salmon	0.486383	0.424899	0.143636	MFS monocarboxylate transporter [Aspergillus oryzae RIB40]		secondary metabolite biosynthetic process;transmembrane transport;intracellular organelle;integral component of membrane	Major facilitator superfamily domain;Major facilitator superfamily	N	0.116					smurf_cluster_51
AFLA_125810	salmon	0.482324	0.425975	0.407821	zinc-type alcohol dehydrogenase-like protein [Aspergillus oryzae RIB40]		zinc ion binding;oxidoreductase activity;oxidation-reduction process	Alcohol dehydrogenase, C-terminal;Alcohol dehydrogenase, N-terminal;NAD(P)-binding domain;GroES-like;Polyketide synthase, enoylreductase domain	N	0.115
AFLA_043220	salmon	0.478575	0.338824	0.14691				DNA-directed RNA polymerase I, subunit RPA34.5	N	0.106
AFLA_014000	salmon	0.476673	0.397399	0.374006	glutathione-S-transferase theta, GST [Aspergillus oryzae RIB40]	Legionellosis	transferase activity;protein binding	Glutathione S-transferase, C-terminal;Glutathione S-transferase, N-terminal;Glutathione S-transferase, C-terminal-like;Thioredoxin-like fold	N	0.105
AFLA_136190	salmon	0.476588	0.182139	0.267495	serine/threonine protein kinase [Microsporum gypseum CBS 118893]		phosphotransferase activity, alcohol group as acceptor;response to antibiotic;ATP binding	Protein kinase-like domain;Aminoglycoside phosphotransferase	N	0.116
AFLA_043770	salmon	0.475233	0.316004	0.156069	lysophospholipase A [Aspergillus oryzae RIB40]		lipid metabolic process;hydrolase activity, acting on ester bonds		Y	0.62	Effector	0.578	Apoplastic	0.58
AFLA_054490	salmon	0.475204	0.279137	0.100982	amino acid transporter [Aspergillus oryzae RIB40]		integral component of membrane	Amino acid transporter, transmembrane domain	N	0.114
AFLA_049460	salmon	0.474487	0.276689	0.309306	HET domain protein [Beauveria bassiana ARSEF 2860]			Heterokaryon incompatibility	N	0.104
AFLA_076070	salmon	0.473977	0.475559	0.184055	cell division control protein 3 [Aspergillus oryzae RIB40]		prospore membrane;cell cycle;1-phosphatidylinositol binding;septin ring assembly;ascospore wall;cell septum;septin filament array;cell division;mating projection base;septin complex;septin ring disassembly;cellular bud neck septin ring;structural molecule activity;GTP binding	P-loop containing nucleoside triphosphate hydrolase;Septin-type guanine nucleotide-binding (G) domain;Septin	N	0.111
AFLA_034670	salmon	0.473841	0.435403	0.488786	poly(ADP)-ribose polymerase [Aspergillus oryzae RIB40]	Base excision repair;Apoptosis;Apoptosis - fly;Necroptosis;Longevity regulating pathway - worm	asexual sporulation;cellular response to oxidative stress;protein ADP-ribosylation;cellular response to DNA damage stimulus;apoptotic signaling pathway;nucleus;NAD+ ADP-ribosyltransferase activity	WGR domain;Poly(ADP-ribose) polymerase, regulatory domain;BRCT domain;Poly(ADP-ribose) polymerase, catalytic domain	N	0.123
AFLA_091430	salmon	0.473742	0.196215	0.236079			zinc ion binding		N	0.103
AFLA_002800	salmon	0.473132	0.604147	0.0769364			regulation of actin filament polymerization;cytoskeleton	TRAPP III complex, Trs85	N	0.116
AFLA_068990	salmon	0.47266	0.377231	-0.0368266				Nuclear pore assembly and biogenesis protein, APQ12	N	0.108
AFLA_002570	salmon	0.472503	0.395919	0.231236	PHD and RING finger domain protein [Aspergillus oryzae RIB40]		ribosome;structural constituent of ribosome;zinc ion binding;translation;ribosome biogenesis;protein binding	Zinc finger, RING/FYVE/PHD-type;Zinc finger, PHD-finger;Zinc finger, FYVE/PHD-type;Zinc finger, PHD-type;Zinc finger, RING-type	N	0.284
AFLA_095730	salmon	0.463964	0.565884	0.496334	short-chain dehydrogenase/reductase 2 [Aspergillus fumigatus Af293]		oxidation-reduction process;oxidoreductase activity	Short-chain dehydrogenase/reductase SDR;NAD(P)-binding domain	N	0.223
AFLA_024380	salmon	0.463851	0.591691	0.534932	N-acylethanolamine amidohydrolase [Aspergillus oryzae RIB40]		hydrolase activity;carbon-nitrogen ligase activity, with glutamine as amido-N-donor	Amidase signature domain;Amidase, conserved site;Amidase	N	0.105
AFLA_044370	salmon	0.463433	0.459942	0.333693	alpha-rhamnosidase [Aspergillus oryzae RIB40]		alpha-L-rhamnosidase activity;carbohydrate metabolic process	Six-hairpin glycosidase-like;Alpha-L-rhamnosidase, concanavalin-like domain;Galactose-binding domain-like;Bacterial alpha-L-rhamnosidase N-terminal	N	0.106
AFLA_111570	salmon	0.463021	0.54094	0.0791906	salicylate hydroxylase [Aspergillus oryzae RIB40]	Degradation of aromatic compounds;Dioxin degradation;Naphthalene degradation;Polycyclic aromatic hydrocarbon degradation	oxidation-reduction process;salicylate 1-monooxygenase activity;nitrobenzene metabolic process;fluorene catabolic process	FAD-binding domain;FAD/NAD(P)-binding domain	N	0.127
AFLA_003180	salmon	0.462473	0.494753	0.540273					N	0.103
AFLA_091160	salmon	0.461879	0.508443	0.537098					N	0.158
AFLA_084910	salmon	0.46116	0.337502	0.24621	exosome component 3'-5' exonuclease [Aspergillus oryzae RIB40]	RNA degradation	nuclear exosome (RNase complex);integral component of membrane;RNA processing;nucleic acid binding;intra-Golgi vesicle-mediated transport;3'-5' exonuclease activity;Golgi transport complex;nucleotide binding	Exosome-associated factor Rrp6, N-terminal;3'-5' exonuclease domain;Ribonuclease H-like domain	N	0.113
AFLA_123150	salmon	0.455202	0.44028	0.196449					N	0.346
AFLA_015150	salmon	0.454977	0.360529	0.189141	TRAF-like signal transducer [Aspergillus oryzae RIB40]		ubiquitin-protein transferase activity;protein ubiquitination;zinc ion binding		N	0.102
AFLA_070520	salmon	0.434817	0.379782	0.332318	sugar transporter [Aspergillus oryzae RIB40]		integral component of membrane;substrate-specific transmembrane transporter activity;transmembrane transport;carbohydrate transport	Sugar/inositol transporter;Major facilitator superfamily domain;Sugar transporter, conserved site;Major facilitator, sugar transporter-like	N	0.2
AFLA_014750	salmon	0.434057	0.295607	0.0896474					N	0.116
AFLA_065490	salmon	0.431136	0.321168	0.294155					N	0.11
AFLA_081500	salmon	0.430122	0.297466	0.174912	Zn(II)2Cys6 transcription factor [Aspergillus oryzae RIB40]			Fungal transcription factor	N	0.112
AFLA_111560	salmon	0.428924	0.453345	0.146802			regulation of transcription from RNA polymerase II promoter;zinc ion binding;RNA polymerase II transcription factor activity, sequence-specific DNA binding;nucleus	Zn(2)-C6 fungal-type DNA-binding domain	N	0.155
AFLA_074180	salmon	0.427201	0.381087	0.284934	C6 finger domain protein [Aspergillus fumigatus Af293]				N	0.132
AFLA_017320	salmon	0.425985	0.331188	0.328605				Concanavalin A-like lectin/glucanase domain	N	0.103
AFLA_014590	salmon	0.425297	0.284827	0.096189	chromatin-remodeling complex subunit ies6 [Aspergillus oryzae RIB40]		binding;regulation of transcription, DNA-templated;transcription factor activity, sequence-specific DNA binding;transcription factor complex;Ino80 complex;chromatin remodeling	INO80 complex, subunit Ies6;Vps72/YL1, C-terminal	N	0.114
AFLA_111550	salmon	0.424242	0.448132	0.106322	C6 transcription factor [Colletotrichum gloeosporioides Nara gc5]				N	0.153
AFLA_019970	salmon	0.416182	0.492522	0.213538					Y	0.906	Effector	0.71		0.78
AFLA_137080	salmon	0.414784	0.366296	0.172399	serine/threonine protein kinase [Microsporum gypseum CBS 118893]		lipopolysaccharide biosynthetic process;phosphotransferase activity, alcohol group as acceptor;ATP binding;membrane	Protein kinase-like domain;Lipopolysaccharide kinase	N	0.101
AFLA_013950	salmon	0.403795	0.513191	0.0889084					Y	0.795	Effector	0.964		0.52
AFLA_135260	salmon	0.392534	0.21248	0.275774					N	0.123
AFLA_124260	salmon	0.387235	0.364127	0.130936	zinc metallopeptidase mde10 [Aspergillus oryzae RIB40]		metalloendopeptidase activity;oxidoreductase activity;proteolysis;oxidation-reduction process	Metallopeptidase, catalytic domain;Short-chain dehydrogenase/reductase SDR;Peptidase M12B, ADAM/reprolysin;NAD(P)-binding domain;Disintegrin domain;Short-chain dehydrogenase/reductase, conserved site;ADAM, cysteine-rich	N	0.101
AFLA_076380	salmon	0.371912	0.248538	0.262537	intermembrane space import and assembly protein 40 [Aspergillus oryzae RIB40]		mitochondrial inner membrane;oxidoreductase activity;integral component of membrane;oxidation-reduction process;protein transport		N	0.173
AFLA_101760	salmon	0.371768	0.353763	0.280552	molybdenum cofactor biosynthesis protein Gephyrin [Aspergillus oryzae RIB40]	Folate biosynthesis;GABAergic synapse	nitrate reductase (NADPH) activity;Mo-molybdopterin cofactor biosynthetic process;nitrate reductase complex	MoeA, C-terminal, domain IV;MoaB/Mog domain;Molybdenum cofactor biosynthesis, conserved site;MoeA, N-terminal and linker domain	N	0.132
AFLA_060180	salmon	0.367418	0.393426	0.167882	putative exo-beta- -glucanase protein [Eutypa lata UCREL1]				N	0.171
AFLA_076360	salmon	0.326845	0.0734281	0.285316	heterokaryon incompatibility protein [Colletotrichum gloeosporioides Nara gc5]			Heterokaryon incompatibility	N	0.151
AFLA_087190	salmon	0.317313	0.390872	0.307199					Y	0.695	Effector	0.59	Apoplastic	0.58
AFLA_114090	salmon	0.315998	0.481773	0.0799305	NADH-ubiquinone oxidoreductase subunit [Aspergillus oryzae RIB40]		cellular response to farnesol;NADH dehydrogenase (ubiquinone) activity;mitochondrial electron transport, NADH to ubiquinone;ubiquinone biosynthetic process;sodium ion transport;proton transport		N	0.117
AFLA_076730	pink	0.93859	0.613396	0.195688					N	0.111
AFLA_075200	pink	0.927223	0.597627	0.0660845	tat pathway signal sequence [Marssonina brunnea f. sp. 'multigermtubi' MB_m1]			Mycotoxin biosynthesis protein UstYa-like	N	0.136
AFLA_075180	pink	0.915296	0.559866	0.109029	MFS transporter [Aspergillus oryzae RIB40]		integral component of peroxisomal membrane;transmembrane transport;peroxisome organization	Major facilitator superfamily domain;Major facilitator superfamily	N	0.148
AFLA_038790	pink	0.915178	0.543575	-0.282563	adenosine deaminase family protein [Aspergillus oryzae RIB40]	Purine metabolism	purine ribonucleoside monophosphate biosynthetic process;adenosine deaminase activity;purine nucleobase metabolic process	Adenosine/AMP deaminase domain;Metal-dependent hydrolase	Y	0.855		0.991		0.96
AFLA_078060	pink	0.909813	0.534768	-0.0884002	FAD-binding oxidoreductase [Aspergillus oryzae RIB40]		flavin adenine dinucleotide binding;UDP-N-acetylmuramate dehydrogenase activity;oxidation-reduction process;amino sugar metabolic process	CO dehydrogenase flavoprotein-like, FAD-binding, subdomain 2;FAD-binding, type 2;FAD-binding, type 2, subdomain 1;FAD linked oxidase, N-terminal	Y	0.635		0.964	Apoplastic	0.59
AFLA_075190	pink	0.904276	0.627535	0.0760916					Y	0.777		0.904	Apoplastic	0.75
AFLA_129790	pink	0.903415	0.450885	-0.0101731				Life-span regulatory factor	N	0.107
AFLA_026980	pink	0.898815	0.660941	0.121149	manganese transporter pdt1 [Aspergillus oryzae RIB40]		membrane;metal ion binding;oxidoreductase activity;transport;transporter activity	NRAMP family	N	0.102
AFLA_058110	pink	0.898441	0.458855	0.0401171	Cupin domain protein [Aspergillus oryzae RIB40]			RmlC-like jelly roll fold;RmlC-like cupin domain	N	0.112
AFLA_045290	pink	0.897188	0.588019	0.244814	endo-beta-1,4-glucanase A [Aspergillus oryzae RIB40]	Starch and sucrose metabolism	cellulase activity;cellulose binding;cellulose catabolic process;xyloglucan catabolic process;extracellular region;starch metabolic process;sucrose metabolic process	Glycoside hydrolase superfamily;Cellulose-binding domain, fungal;Glycoside hydrolase, family 5	Y	0.484		0.989	Apoplastic	0.88
AFLA_062120	pink	0.892631	0.32148	-0.241733	N amino acid transport system protein [Aspergillus oryzae RIB40]		integral component of membrane;metal ion binding;oxidoreductase activity;oxidation-reduction process	Amino acid transporter, transmembrane domain	N	0.102
AFLA_039660	pink	0.892526	0.430038	-0.27555	GDSL-like lipase/acylhydrolase domain protein [Aspergillus oryzae RIB40]		xylan catabolic process;acetylxylan esterase activity	SGNH hydrolase-type esterase domain	Y	0.847		0.935		0.56
AFLA_133670	pink	0.892058	0.531889	0.130528					N	0.104
AFLA_010090	pink	0.891738	0.461129	-0.123531					N	0.101
AFLA_040430	pink	0.890195	0.576767	0.0483381	tripeptidyl-peptidase sed2 [Aspergillus oryzae RIB40]	Lysosome	extracellular region;proteolysis;serine-type endopeptidase activity;tripeptidyl-peptidase activity	Peptidase S8/S53 domain;Protease propeptides/proteinase inhibitor I9;Peptidase S53, activation domain;Sedolisin domain;Peptidase S8, subtilisin, Ser-active site	Y	0.816		0.953	Apoplastic	0.58
AFLA_061620	pink	0.889039	0.517837	-0.0356879	a-pheromone receptor PreA [Aspergillus oryzae RIB40]	MAPK signaling pathway - yeast	sporocarp development involved in sexual reproduction;G-protein coupled receptor signaling pathway;integral component of membrane;mating-type factor pheromone receptor activity;sensory perception of chemical stimulus;response to pheromone	GPCR fungal pheromone mating factor, STE3	N	0.245
AFLA_081160	pink	0.88697	0.61671	0.274678					N	0.169
AFLA_132730	pink	0.88178	0.448963	0.116704	histidine acid phosphatase [Aspergillus oryzae RIB40]		acid phosphatase activity;riboflavin metabolic process;hexachlorocyclohexane metabolic process	Histidine phosphatase superfamily;Histidine phosphatase superfamily, clade-2	Y	0.499		0.972		0.99
AFLA_113540	pink	0.877786	0.519473	-0.196037			protein tyrosine phosphatase activity;peptidyl-tyrosine dephosphorylation;tyrosine metabolic process	Tyrosine specific protein phosphatases domain;Protein-tyrosine phosphatase, active site;Tyrosine/serine-protein phosphatase IphP-type;Protein-tyrosine phosphatase-like	N	0.1
AFLA_090360	pink	0.875302	0.659771	0.0391668					N	0.106
AFLA_045840	pink	0.874882	0.411584	-0.28341	adenosine deaminase [Aspergillus oryzae RIB40]	Purine metabolism;Primary immunodeficiency	AMP deaminase activity;cytosol;adenosine deaminase activity;adenine deaminase activity;adenine catabolic process;AMP nucleosidase activity;metal ion binding;hypoxanthine salvage;purine ribonucleoside monophosphate biosynthetic process;nucleotide salvage;nucleus	Adenosine/adenine deaminase;Metal-dependent hydrolase;Adenosine/AMP deaminase active site;Adenosine/AMP deaminase domain;Adenine deaminase type 2	N	0.102
AFLA_020960	pink	0.874666	0.377995	-0.188775	copper resistance-associated P-type ATPase [Aspergillus oryzae RIB40]		copper ion binding;integral component of membrane;copper-exporting ATPase activity;ATP binding;copper ion export	P-type ATPase;P-type ATPase, phosphorylation site;P-type ATPase, cytoplasmic domain N;P-type ATPase, subfamily IB;Heavy metal-associated domain, copper ion-binding;Heavy metal-associated domain, HMA;P-type ATPase, A domain;Heavy-metal-associated, conserved site;HAD-like domain	N	0.133
AFLA_120500	pink	0.873355	0.498479	-0.0683536					N	0.117
AFLA_120000	pink	0.869416	0.533101	0.0212844	poly polymerase [Colletotrichum gloeosporioides Nara gc5]			Gamma-glutamylcyclotransferase, AIG2-like;Gamma-glutamyl cyclotransferase-like	N	0.106
AFLA_001640	pink	0.864496	0.656384	0.103029	glycosyl hydrolase [Aspergillus oryzae RIB40]		metabolic process;hydrolase activity	Six-hairpin glycosidase-like;Glycoside hydrolase, family 76	Y	0.795		0.952	Apoplastic	0.68
AFLA_093570	pink	0.864141	0.415595	-0.284383	adenylate-forming enzyme AfeA [Aspergillus oryzae RIB40]		catalytic activity;metabolic process	AMP-binding enzyme, C-terminal domain;AMP-dependent synthetase/ligase	N	0.124
AFLA_128690	pink	0.862555	0.481878	0.182434	putative integral membrane protein pth11-like protein [Neofusicoccum parvum UCRNP2]				N	0.165
AFLA_126510	pink	0.860589	0.548144	0.00700945	copper-transporting ATPase [Aspergillus oryzae RIB40]		integral component of membrane;fatty acid biosynthetic process;oxidation-reduction process;oxidoreductase activity;cation-transporting ATPase activity;ATP binding;metal ion transport;iron ion binding	P-type ATPase;P-type ATPase, A domain;Heavy metal-associated domain, HMA;HAD-like domain	N	0.114
AFLA_098780	pink	0.858729	0.50541	-0.133066	C6 transcription factor, putative [Neosartorya fischeri NRRL 181]		binding		N	0.103
AFLA_113350	pink	0.857448	0.600704	0.185536			RNA binding;phenylalanyl-tRNA aminoacylation;ATP binding;phenylalanine-tRNA ligase activity;magnesium ion binding;tryptophan biosynthetic process;tyrosine biosynthetic process;L-phenylalanine biosynthetic process;phenylalanine-tRNA ligase complex		N	0.146
AFLA_020010	pink	0.853155	0.584522	-0.0318227					Y	0.697		0.522	Apoplastic	0.8
AFLA_044720	pink	0.851207	0.280764	-0.407084	purine-cytosine permease [Aspergillus oryzae RIB40]		cytosine transport;cytidine transmembrane transporter activity;plasma membrane;purine nucleobase transport;transmembrane transport;cytidine transport;integral component of membrane;nucleobase transmembrane transporter activity	Purine-cytosine permease Fcy2/21/22;Purine-cytosine permease	N	0.1
AFLA_059570	pink	0.847793	0.506863	-0.388405	protein AkeP [Aspergillus oryzae RIB40]	Carbon metabolism;Degradation of aromatic compounds;Pentose phosphate pathway;Ascorbate and aldarate metabolism;Caprolactam degradation	hydrolase activity	Six-bladed beta-propeller, TolB-like;SMP-30/Gluconolactonase/LRE-like region	N	0.106
AFLA_119370	pink	0.84559	0.38432	-0.0263621	DNA repair helicase rad5,16 [Aspergillus oryzae RIB40]		helicase activity;DNA binding;ATP binding;zinc ion binding	P-loop containing nucleoside triphosphate hydrolase;Zinc finger, RING-type, conserved site;Helicase, C-terminal;SNF2-related, N-terminal domain;Zinc finger, RING/FYVE/PHD-type	N	0.121
AFLA_093540	pink	0.844972	0.300978	-0.542386	short chain dehydrogenase/reductase family [Aspergillus oryzae RIB40]		3-oxoacyl-[acyl-carrier-protein] reductase (NADPH) activity;oxidation-reduction process;fatty acid synthase complex;fatty acid biosynthetic process;acyl-carrier-protein biosynthetic process	Short-chain dehydrogenase/reductase SDR;NAD(P)-binding domain	N	0.361
AFLA_118020	pink	0.844157	0.566594	0.263935					N	0.158
AFLA_092920	pink	0.843488	0.612274	0.0874216	glucose-methanol-choline (gmc) oxidoreductase [Aspergillus oryzae RIB40]	Glycine, serine and threonine metabolism	flavin adenine dinucleotide binding;choline dehydrogenase activity;oxidation-reduction process;alcohol metabolic process;glycine metabolic process;L-serine metabolic process;threonine metabolic process	Glucose-methanol-choline oxidoreductase, N-terminal;FAD/NAD(P)-binding domain;Glucose-methanol-choline oxidoreductase;Glucose-methanol-choline oxidoreductase, C-terminal	Y	0.721		0.97		0.56
AFLA_089530	pink	0.841332	0.251148	-0.227759	vacuolar calcium ion transporter [Aspergillus oryzae RIB40]		transmembrane transport;integral component of membrane;calcium;calcium ion transport;regulation of pH;potassium;fungal-type vacuole	Vacuolar calcium ion transporter;Calcium/proton exchanger CAX;Sodium/calcium exchanger membrane region	N	0.102
AFLA_085330	pink	0.841089	0.463627	0.287026				P-loop containing nucleoside triphosphate hydrolase	N	0.112
AFLA_087060	pink	0.84035	0.51555	-0.430384	versicolorin B synthase [Aspergillus oryzae RIB40]		flavin adenine dinucleotide binding;choline dehydrogenase activity;oxidation-reduction process;alcohol metabolic process;glycine metabolic process;L-serine metabolic process;threonine metabolic process	Glucose-methanol-choline oxidoreductase, N-terminal;FAD/NAD(P)-binding domain;Glucose-methanol-choline oxidoreductase;Glucose-methanol-choline oxidoreductase, C-terminal	N	0.361
AFLA_118470	pink	0.838618	0.483488	0.0872265	alkaline phytoceramidase [Aspergillus oryzae RIB40]	Sphingolipid metabolism	integral component of membrane;ceramide metabolic process;hydrolase activity, acting on carbon-nitrogen (but not peptide) bonds, in linear amides	Ceramidase	N	0.11
AFLA_057470	pink	0.837585	0.346074	-0.368639	DUF803 domain membrane protein [Marssonina brunnea f. sp. 'multigermtubi' MB_m1]		magnesium ion transport;magnesium ion transmembrane transporter activity;biosynthetic process;transferase activity;integral component of membrane	Magnesium transporter NIPA	N	0.156
AFLA_059280	pink	0.836601	0.699544	0.234186	kievitone hydratase [Colletotrichum gloeosporioides Nara gc5]		oxidoreductase activity;carotenoid biosynthetic process;chlorophyll biosynthetic process;photosynthesis;oxidation-reduction process	AttH-like domain	Y	0.888		0.912		0.65
AFLA_085550	pink	0.833964	0.457268	0.158564					Y	0.815		0.863		0.56
AFLA_015780	pink	0.832452	0.175388	-0.478713	oligopeptide transporter family [Aspergillus oryzae RIB40]		oligopeptide transmembrane transporter activity;oligopeptide transmembrane transport	Tetrapeptide transporter, OPT1/isp4;Oligopeptide transporter, OPT superfamily	N	0.103
AFLA_074210	pink	0.831816	0.568469	0.198714					N	0.155
AFLA_019310	pink	0.831561	0.376062	-0.313594	lysophospholipase 1 [Aspergillus oryzae RIB40]	Glycerophospholipid metabolism	phospholipid catabolic process;membrane;lysophospholipase activity	Lysophospholipase, catalytic domain;Acyl transferase/acyl hydrolase/lysophospholipase	Y	0.618		0.972	Apoplastic	0.8
AFLA_093380	pink	0.828989	0.377389	-0.0526414	oxaloacetate transport protein [Aspergillus oryzae RIB40]		lipid metabolic process;acetoacetate-CoA ligase activity;mitochondrial transport;integral component of membrane;mitochondrial membrane	Mitochondrial substrate/solute carrier;Mitochondrial carrier domain	N	0.238
AFLA_083170	pink	0.826916	0.55692	-0.393907	cation transporter [Aspergillus oryzae RIB40]		cation transmembrane transporter activity;cation transport;transmembrane transport	Cation transporter	N	0.228
AFLA_025840	pink	0.824422	0.419038	-0.485653	indoleamine 2,3-dioxygenase family protein [Aspergillus oryzae RIB40]	Tryptophan metabolism;African trypanosomiasis	indoleamine 2,3-dioxygenase activity;2,4'-dihydroxyacetophenone dioxygenase activity;oxidation-reduction process;tryptophan catabolic process to kynurenine;tryptophan 2,3-dioxygenase activity;heme binding;aromatic amino acid family biosynthetic process	Indoleamine 2,3-dioxygenase	N	0.098
AFLA_014520	pink	0.823579	0.450826	0.0692586	multicopper oxidase [Aspergillus oryzae RIB40]		copper ion binding;nitrogen compound metabolic process;nitrite reductase (NO-forming) activity;oxidation-reduction process	Multicopper oxidase, type 3;Cupredoxin;Nitrite reductase, copper-type	N	0.118
AFLA_001930	pink	0.823182	0.350959	-0.0488738	phenylacetyl-CoA ligase [Aspergillus oryzae RIB40]		metabolic process;catalytic activity	AMP-dependent synthetase/ligase;AMP-binding enzyme, C-terminal domain;AMP-binding, conserved site	N	0.111
AFLA_137370	pink	0.822765	0.610703	0.0105079	putative pth11-type gpcr protein [Neofusicoccum parvum UCRNP2]				N	0.226
AFLA_017080	pink	0.822524	0.2934	-0.447212	FAD binding domain protein [Aspergillus oryzae RIB40]		flavin adenine dinucleotide binding;UDP-N-acetylmuramate dehydrogenase activity;oxidation-reduction process;amino sugar metabolic process	Berberine/berberine-like;CO dehydrogenase flavoprotein-like, FAD-binding, subdomain 2;FAD-binding, type 2;FAD-binding, type 2, subdomain 1;FAD linked oxidase, N-terminal	Y	0.842		0.973	Apoplastic	0.56
AFLA_135620	pink	0.822261	0.270527	-0.288239	MFS multidrug transporter [Aspergillus oryzae RIB40]		transmembrane transport;integral component of membrane		N	0.153
AFLA_078540	pink	0.820881	0.5272	0.29459					N	0.105
AFLA_138990	pink	0.818308	0.478598	-0.105133					N	0.149
AFLA_024790	pink	0.814803	0.381159	-0.245389					N	0.161
AFLA_020970	pink	0.810547	0.543715	0.138396	transcription factor TFIIIB complex subunit Brf1 [Aspergillus oryzae RIB40]		transmembrane transport;positive regulation of transcription, DNA-templated;integral component of membrane;TBP-class protein binding;zinc ion binding;substrate-specific transmembrane transporter activity;transcription initiation from RNA polymerase III promoter;transcription factor TFIIIB complex	Major facilitator, sugar transporter-like;Major facilitator superfamily domain;Sugar transporter, conserved site;Brf1, TBP-binding domain;Transcription factor TFIIB, cyclin-like domain;Transcription factor TFIIB;Sugar/inositol transporter;Cyclin-like	N	0.134
AFLA_081540	pink	0.804414	0.421053	-0.20695	integral membrane protein [Aspergillus oryzae RIB40]		transferase activity, transferring hexosyl groups;carbohydrate metabolic process;membrane	Glycosyl transferase family 54;Transmembrane protein 246	N	0.396
AFLA_096030	pink	0.803545	0.304299	-0.507539			protein disulfide oxidoreductase activity;nucleotide binding;obsolete electron transport	DSBA-like thioredoxin domain;Thioredoxin-like fold	N	0.156
AFLA_082930	pink	0.800768	0.497204	0.223134	short chain dehydrogenase family protein [Aspergillus oryzae RIB40]		oxidation-reduction process;oxidoreductase activity	Short-chain dehydrogenase/reductase SDR;Short-chain dehydrogenase/reductase, conserved site;NAD(P)-binding domain	N	0.172
AFLA_008100	pink	0.796562	0.352708	-0.417378				Clostridium P47 protein	N	0.167
AFLA_119190	pink	0.792315	0.462631	0.118738					Y	0.52	Effector	0.837	Apoplastic	0.91
AFLA_060740	pink	0.791838	0.530075	-0.186026	mating-type alpha-pheromone receptor PreB [Aspergillus oryzae RIB40]	MAPK signaling pathway - yeast	sporocarp development involved in sexual reproduction;G-protein coupled receptor signaling pathway;membrane;mating-type factor pheromone receptor activity;sensory perception of chemical stimulus;response to pheromone	GPCR fungal pheromone mating factor, STE2	N	0.099
AFLA_109220	pink	0.791046	0.570068	0.278063	C6 transcription factor [Aspergillus oryzae RIB40]		regulation of transcription from RNA polymerase II promoter;zinc ion binding;RNA polymerase II transcription factor activity, sequence-specific DNA binding;DNA binding;nucleus	Zn(2)-C6 fungal-type DNA-binding domain	N	0.1
AFLA_049130	pink	0.789179	0.481407	0.0218751					N	0.109
AFLA_136140	pink	0.789041	0.532216	-0.0597392					N	0.1
AFLA_108160	pink	0.782469	0.372799	-0.351429	endopolygalacturonase C [Aspergillus oryzae RIB40]	Pentose and glucuronate interconversions	galacturan 1,4-alpha-galacturonidase activity;extracellular region;polygalacturonase activity;pectin catabolic process;starch metabolic process;sucrose metabolic process	Glycoside hydrolase, family 28;Parallel beta-helix repeat;Pectin lyase fold;Pectin lyase fold/virulence factor	Y	0.764		0.56	Apoplastic	0.86
AFLA_040460	pink	0.781833	0.574212	0.284608	GABA permease [Aspergillus oryzae RIB40]		integral component of membrane;amino acid transmembrane transporter activity;amino acid transmembrane transport	Amino acid/polyamine transporter I;Amino acid permease, conserved site	N	0.116
AFLA_023550	pink	0.781062	0.511445	0.235707	MFS multidrug transporter [Aspergillus oryzae RIB40]		transmembrane transport;integral component of membrane	Major facilitator superfamily domain;Major facilitator superfamily	N	0.121
AFLA_078150	pink	0.780675	0.532354	-0.0842936				Mycotoxin biosynthesis protein UstYa-like	N	0.169
AFLA_041760	pink	0.779768	0.561996	0.329195			extracellular region		Y	0.794	Effector	0.703	Apoplastic	0.82
AFLA_122220	pink	0.779247	0.370975	0.222076	aminotriazole resistance protein [Aspergillus oryzae RIB40]		integral component of membrane;transmembrane transport	Major facilitator superfamily domain;Major facilitator superfamily	N	0.108
AFLA_116480	pink	0.777103	0.512441	0.104043	dihydroflavonal-4-reductase [Aspergillus oryzae RIB40]		single-organism metabolic process;cellular metabolic process;coenzyme binding;oxidoreductase activity, acting on the CH-OH group of donors, NAD or NADP as acceptor	NAD(P)-binding domain;NAD-dependent epimerase/dehydratase	N	0.255					smurf_cluster_43
AFLA_137550	pink	0.77553	0.624112	-0.171919	geranylgeranyl pyrophosphate synthetase [Uncinocarpus reesii 1704]				N	0.209
AFLA_110480	pink	0.774956	0.434595	0.322145	molybdenum cofactor sulfurase [Aspergillus oryzae RIB40]	Folate biosynthesis	pyridoxal phosphate binding;purine nucleobase catabolic process;molybdenum ion binding;Mo-molybdopterin cofactor biosynthetic process;transferase activity;Mo-molybdopterin cofactor sulfurase activity	Molybdenum cofactor sulfurase, C-terminal;Pyridoxal phosphate-dependent transferase, major region, subdomain 1;Pyridoxal phosphate-dependent transferase, subdomain 2;MOSC, N-terminal beta barrel;Pyridoxal phosphate-dependent transferase;Molybdenum cofactor sulfurase;Aminotransferase class V domain	N	0.098
AFLA_101350	pink	0.773744	0.445755	0.0542863					N	0.344
AFLA_088610	pink	0.773608	0.632684	0.142402	lactonohydrolase [Aspergillus oryzae RIB40]	Carbon metabolism;Degradation of aromatic compounds;Pentose phosphate pathway;Ascorbate and aldarate metabolism;Caprolactam degradation	gluconolactonase activity;pentose-phosphate shunt;caprolactam catabolic process;L-ascorbic acid metabolic process	Six-bladed beta-propeller, TolB-like;SMP-30/Gluconolactonase/LRE-like region	Y	0.84		0.913	Apoplastic	0.74
AFLA_030750	pink	0.771472	0.520127	-0.123819	sugar transporter [Aspergillus oryzae RIB40]		integral component of membrane;substrate-specific transmembrane transporter activity;transmembrane transport;carbohydrate transport		N	0.1
AFLA_008760	pink	0.771305	0.331662	-0.47052	multidrug resistance protein [Aspergillus oryzae RIB40]		transmembrane transport;integral component of membrane;ATPase activity, coupled to transmembrane movement of substances;obsolete ATP catabolic process;ATP binding	ABC transporter, conserved site;P-loop containing nucleoside triphosphate hydrolase;ABC transporter-like;AAA+ ATPase domain;ABC transporter type 1, transmembrane domain	N	0.26					smurf_cluster_6
AFLA_023000	pink	0.770381	0.28175	-0.404964	Ankyrin domain protein [Aspergillus oryzae RIB40]		protein binding	Ankyrin repeat-containing domain;Ankyrin repeat	N	0.11					smurf_cluster_11
AFLA_133630	pink	0.769758	0.399626	0.127283	PAN domain [Neosartorya fischeri NRRL 181]				Y	0.841	Effector	0.633		0.78
AFLA_016860	pink	0.767921	0.393179	-0.502045	versicolorin B synthase [Aspergillus oryzae RIB40]		alcohol metabolic process;flavin adenine dinucleotide binding;choline dehydrogenase activity;oxidation-reduction process;glycine metabolic process;L-serine metabolic process;threonine metabolic process	Glucose-methanol-choline oxidoreductase, N-terminal;FAD/NAD(P)-binding domain;Glucose-methanol-choline oxidoreductase;Glucose-methanol-choline oxidoreductase, C-terminal	Y	0.796		0.991		0.89
AFLA_023730	pink	0.76744	0.424576	-0.108948	dehydrogenase [Ajellomyces dermatitidis SLH14081]		oxidoreductase activity, acting on the CH-OH group of donors, NAD or NADP as acceptor;oxidation-reduction process;NAD binding	D-isomer specific 2-hydroxyacid dehydrogenase, NAD-binding domain;NAD(P)-binding domain;D-isomer specific 2-hydroxyacid dehydrogenase, NAD-binding domain conserved site 1	N	0.161
AFLA_023290	pink	0.767362	0.470433	0.170264	amino acid transporter [Aspergillus oryzae RIB40]		amino acid transmembrane transport;amino acid transmembrane transporter activity;integral component of membrane;metabolic process;catalytic activity	Amino acid/polyamine transporter I	N	0.102
AFLA_038540	pink	0.765038	0.291281	0.202852	ABC multidrug transporter [Aspergillus oryzae RIB40]		transmembrane transport;integral component of membrane;ATPase activity, coupled to transmembrane movement of substances;obsolete ATP catabolic process;ATP binding	ABC transporter, conserved site;P-loop containing nucleoside triphosphate hydrolase;ABC transporter-like;AAA+ ATPase domain	N	0.119
AFLA_107940	pink	0.764777	0.513633	0.104492					N	0.104
AFLA_122450	pink	0.763151	0.548078	-0.156332	short-chain dehydrogenase/reductase 2 [Aspergillus oryzae RIB40]		oxidation-reduction process;oxidoreductase activity	Short-chain dehydrogenase/reductase SDR;Short-chain dehydrogenase/reductase, conserved site;NAD(P)-binding domain	N	0.141
AFLA_097900	pink	0.762678	0.448718	0.0669632	sugar transporter [Aspergillus oryzae RIB40]		integral component of membrane;substrate-specific transmembrane transporter activity;transmembrane transport;carbohydrate transport	Sugar/inositol transporter;Major facilitator superfamily domain;Sugar transporter, conserved site;Major facilitator, sugar transporter-like	N	0.378
AFLA_036020	pink	0.760697	0.575972	0.28031	cytochrome P450 monooxygenase (Fum15) [Aspergillus oryzae RIB40]		heme binding;oxidoreductase activity, acting on paired donors, with incorporation or reduction of molecular oxygen;monooxygenase activity;iron ion binding;oxidation-reduction process	Cytochrome P450, E-class, group I;Cytochrome P450	N	0.226
AFLA_100500	pink	0.760021	0.284917	-0.218536	major facilitator superfamily transporter [Colletotrichum gloeosporioides Nara gc5]		transmembrane transport;integral component of membrane	Major facilitator superfamily domain	N	0.214
AFLA_016760	pink	0.759355	0.323423	-0.12639	nmrA-like family protein [Aspergillus oryzae RIB40]			NmrA-like domain;NAD(P)-binding domain	N	0.154
AFLA_058690	pink	0.757077	0.501314	0.0380666	sugar transporter [Aspergillus oryzae RIB40]		integral component of membrane;substrate-specific transmembrane transporter activity;transmembrane transport;carbohydrate transport	Sugar/inositol transporter;Major facilitator superfamily domain;Sugar transporter, conserved site;Major facilitator, sugar transporter-like	N	0.278
AFLA_050970	pink	0.756698	0.51307	0.0905627	fungal specific transcription factor [Aspergillus oryzae RIB40]		zinc ion binding;DNA binding;nucleus;transcription, DNA-templated	Transcription factor domain, fungi	N	0.208
AFLA_136160	pink	0.756636	0.531609	0.190186	SNF2 family helicase/ATPase [Aspergillus oryzae RIB40]		helicase activity;phosphotransferase activity, alcohol group as acceptor;DNA binding;ATP binding;zinc ion binding	P-loop containing nucleoside triphosphate hydrolase;Helicase, C-terminal;SNF2-related, N-terminal domain;Helicase superfamily 1/2, ATP-binding domain	N	0.102
AFLA_032980	pink	0.756019	0.563278	0.34231	MFS multidrug transporter [Aspergillus oryzae RIB40]		transmembrane transport;integral component of membrane	Major facilitator superfamily domain;Major facilitator superfamily	N	0.131
AFLA_055470	pink	0.755965	0.527262	-0.368442					N	0.126
AFLA_107780	pink	0.754219	0.526712	-0.107397	MFS transporter [Aspergillus oryzae RIB40]		transmembrane transport;integral component of membrane;transporter activity	Sugar transporter, conserved site;Major facilitator superfamily domain;Major facilitator superfamily	N	0.105
AFLA_057570	pink	0.752197	0.298367	-0.257238					N	0.105
AFLA_126520	pink	0.751829	0.407264	-0.282365	copper-transporting ATPase, putative [Talaromyces marneffei ATCC 18224]		metal ion binding;cation-transporting ATPase activity;nucleotide binding;metal ion transport;membrane		N	0.102
AFLA_076480	pink	0.751558	0.448963	-0.0161449	glutathione S-transferase Ure2-like protein [Aspergillus oryzae RIB40]	Glutathione metabolism;Metabolism of xenobiotics by cytochrome P450;Drug metabolism - cytochrome P450;Chemical carcinogenesis;Fluid shear stress and atherosclerosis;Platinum drug resistance	glutathione peroxidase activity;glutathione transferase activity;glutathione metabolic process;obsolete peroxidase reaction;response to oxidative stress;obsolete glutathione conjugation reaction;protein binding	Glutathione S-transferase, C-terminal;Glutathione S-transferase, N-terminal;Glutathione S-transferase, C-terminal-like;Thioredoxin-like fold	N	0.157
AFLA_061710	pink	0.750393	0.471264	0.0425082	serine/threonine protein kinase [Aspergillus oryzae RIB40]		protein phosphorylation;ATP binding;protein serine/threonine kinase activity;serine family amino acid metabolic process	Protein kinase-like domain;Serine/threonine-protein kinase, active site;Calcium/calmodulin-dependent/calcium-dependent protein kinase;Protein kinase domain	N	0.131
AFLA_101720	pink	0.748599	0.463053	-0.425118	cytochrome P450 [Aspergillus oryzae RIB40]		heme binding;oxidoreductase activity, acting on paired donors, with incorporation or reduction of molecular oxygen;monooxygenase activity;iron ion binding;oxidation-reduction process	Cytochrome P450, conserved site;Cytochrome P450, E-class, group IV;Cytochrome P450	N	0.265					smurf_cluster_35
AFLA_107410	pink	0.74771	0.507785	0.0474612	GMC oxidoreductase [Colletotrichum fioriniae PJ7]		flavin adenine dinucleotide binding;choline dehydrogenase activity;oxidation-reduction process;alcohol metabolic process;glycine metabolic process;L-serine metabolic process;threonine metabolic process	Glucose-methanol-choline oxidoreductase, N-terminal;FAD/NAD(P)-binding domain;Glucose-methanol-choline oxidoreductase;Glucose-methanol-choline oxidoreductase, C-terminal	Y	0.823		0.99		0.87
AFLA_119940	pink	0.747183	0.494242	0.350444	Hsp70 family chaperone [Aspergillus fumigatus Af293]				N	0.143
AFLA_059900	pink	0.746305	0.39631	0.0237587				Fungal calcium binding protein	Y	0.828		0.771	Apoplastic	0.84
AFLA_052310	pink	0.745254	0.391637	0.276465	RNA methyltransferase, TrmH family family [Aspergillus clavatus NRRL 1]		RNA binding;RNA methylation;RNA methyltransferase activity;histidine metabolic process;RNA processing	RNA 2-O ribose methyltransferase, substrate binding;Alpha/beta knot methyltransferases;tRNA/rRNA methyltransferase, SpoU type;50S ribosomal protein L30e-like;tRNA (guanine-N1-)-methyltransferase, N-terminal	N	0.214
AFLA_129260	pink	0.743631	0.392552	0.0959284				Mycotoxin biosynthesis protein UstYa-like	N	0.448
AFLA_045230	pink	0.740324	0.603458	-0.247035	lipopolysaccharide biosynthesis protein rffA [Aspergillus oryzae RIB40]		metabolic process;pyridoxal phosphate binding;catalytic activity	Pyridoxal phosphate-dependent transferase;Pyridoxal phosphate-dependent transferase, major region, subdomain 1;DegT/DnrJ/EryC1/StrS aminotransferase	N	0.137
AFLA_124560	pink	0.738933	0.353441	-0.0393067	isochorismatase family protein [Aspergillus clavatus NRRL 1]		metabolic process;hydrolase activity	Isochorismatase-like	N	0.121
AFLA_124420	pink	0.738086	0.344188	0.20748	L-amino acid oxidase LaoA [Aspergillus oryzae RIB40]		oxidation-reduction process;oxidoreductase activity	Amine oxidase;FAD/NAD(P)-binding domain	Y	0.833		0.99		0.81
AFLA_121210	pink	0.736473	0.459233	0.0105313				Monooxygenase af470-like;Zinc finger, FYVE/PHD-type;Zinc finger, RING/FYVE/PHD-type	N	0.098
AFLA_108940	pink	0.736284	0.205746	-0.373248	esterase/lipase [Aspergillus oryzae RIB40]		hydrolase activity;metabolic process	Alpha/Beta hydrolase fold;Alpha/beta hydrolase fold-3	Y	0.59		0.67		0.77
AFLA_037670	pink	0.735264	0.526847	0.102926	oxidase [Aspergillus oryzae RIB40]		peroxidase activity;obsolete peroxidase reaction;response to oxidative stress	Chloroperoxidase	N	0.103
AFLA_014660	pink	0.734159	0.499304	0.0643098	DEAD/DEAH box helicase [Aspergillus oryzae RIB40]		ATP-dependent helicase activity;nucleic acid binding;ATP binding;protein binding	P-loop containing nucleoside triphosphate hydrolase;Domain of unknown function DUF1605;Helicase-associated domain;DEAD/DEAH box helicase domain;Helicase, C-terminal;Ubiquitin-conjugating enzyme/RWD-like;Helicase superfamily 1/2, ATP-binding domain;RWD domain	N	0.106
AFLA_119360	pink	0.734033	0.326548	0.192136	DNA repair helicase rad5,16 [Aspergillus oryzae RIB40]		helicase activity;DNA binding;ATP binding	P-loop containing nucleoside triphosphate hydrolase;SNF2-related, N-terminal domain	N	0.106
AFLA_076410	pink	0.731963	0.407573	0.0179137	Thiopurine S-methyltransferase family protein [Coccidioides posadasii C735 delta SOWgp]		S-adenosylmethionine-dependent methyltransferase activity;methylation	TPMT family;S-adenosyl-L-methionine-dependent methyltransferase	N	0.104
AFLA_084470	pink	0.731251	0.441834	0.0466922	polysaccharide deacetylase family protein [Aspergillus oryzae RIB40]		hydrolase activity, acting on carbon-nitrogen (but not peptide) bonds;glucose 1-dehydrogenase [NAD(P)] activity;pentose-phosphate shunt	NodB homology domain;Glycoside hydrolase/deacetylase, beta/alpha-barrel	N	0.154
AFLA_093580	pink	0.731122	0.626703	0.285159	integral membrane protein TmpA [Aspergillus oryzae RIB40]		plasma membrane;regulation of conidium formation;sexual sporulation resulting in formation of a cellular spore		N	0.109
AFLA_029370	pink	0.729085	0.409394	0.157077	DNA repair protein [Aspergillus oryzae RIB40]		hydrolase activity	Metallo-beta-lactamase;DNA repair metallo-beta-lactamase	N	0.121
AFLA_078590	pink	0.726588	0.409303	0.116383	extracellular matrix protein [Aspergillus oryzae RIB40]			Kre9/Knh1 family	Y	0.592	Effector	0.676	Apoplastic	0.65
AFLA_052180	pink	0.725845	0.445583	0.211874					N	0.118
AFLA_116490	pink	0.725639	0.38544	-0.0459431				Putative oxalocrotonate tautomerase	N	0.11					smurf_cluster_43
AFLA_089520	pink	0.72508	0.328297	-0.00869514	vacuolar calcium ion transporter [Aspergillus oryzae RIB40]		transmembrane transport;integral component of membrane;calcium;calcium ion transport;regulation of pH;fungal-type vacuole;potassium	Vacuolar calcium ion transporter;Calcium/proton exchanger CAX;Sodium/calcium exchanger membrane region	N	0.107
AFLA_030370	pink	0.724326	0.361725	-0.0177094	cinnamoyl-CoA reductase [Aspergillus oryzae RIB40]		cellular metabolic process;oxidoreductase activity;coenzyme binding	NAD(P)-binding domain;NAD-dependent epimerase/dehydratase	N	0.3
AFLA_120930	pink	0.724016	-0.00932382	-0.311204	glycosyl transferase [Aspergillus oryzae RIB40]		transferase activity	Nucleotide-diphospho-sugar transferases;Glycosyltransferase, DXD sugar-binding motif	N	0.336
AFLA_015860	pink	0.722779	0.371067	0.0523044	aconitase family protein [Aspergillus niger CBS 513.88]		3-isopropylmalate dehydratase activity;3-isopropylmalate dehydratase complex;zinc ion binding;DNA binding;leucine biosynthetic process;nucleus;transcription, DNA-templated;isoleucine biosynthetic process;valine biosynthetic process	Aconitase/3-isopropylmalate dehydratase large subunit, alpha/beta/alpha domain;Aconitase/3-isopropylmalate dehydratase large subunit, alpha/beta/alpha, subdomain 2;Phosphatidylethanolamine-binding protein;Aconitase/3-isopropylmalate dehydratase large subunit, alpha/beta/alpha, subdomain 1/3	N	0.13
AFLA_112420	pink	0.722549	0.44577	0.250476	epoxide hydrolase [Aspergillus oryzae RIB40]		metabolic process;cis-stilbene-oxide hydrolase activity	Alpha/Beta hydrolase fold	N	0.414
AFLA_078850	pink	0.721406	0.389321	-0.102482	amino acid transporter [Aspergillus oryzae RIB40]		integral component of membrane	Amino acid transporter, transmembrane domain	N	0.105
AFLA_061400	pink	0.719855	0.442859	0.152854	aminotransferase [Aspergillus oryzae RIB40]		L-phenylalanine;pyridoxal phosphate binding;L-aspartate;tryptophan biosynthetic process;oxaloacetate metabolic process;alanine metabolic process;arginine metabolic process;aspartate metabolic process;cysteine metabolic process;glutamate metabolic process;proline metabolic process;tyrosine biosynthetic process;L-phenylalanine biosynthetic process;alkaloid biosynthetic process;carbon utilization	Aminotransferases, class-I, pyridoxal-phosphate-binding site;Pyridoxal phosphate-dependent transferase, major region, subdomain 1;Pyridoxal phosphate-dependent transferase, subdomain 2;Pyridoxal phosphate-dependent transferase;Aminotransferase, class I/classII	N	0.105
AFLA_082470	pink	0.718068	0.496836	0.122136	AMP dependent CoA ligase [Aspergillus oryzae RIB40]		ligase activity;metabolic process	AMP-binding enzyme, C-terminal domain;AMP-dependent synthetase/ligase	N	0.129					smurf_cluster_28
AFLA_084560	pink	0.716583	0.532904	0.39994	aldo/keto reductase [Aspergillus oryzae RIB40]	Vitamin B6 metabolism	oxidation-reduction process;zinc ion binding;pyridoxine;vitamin B6 metabolic process	NADP-dependent oxidoreductase domain	N	0.121
AFLA_008620	pink	0.716484	0.466412	0.0407993	proline racemase A precursor [Aspergillus oryzae RIB40]		proline racemase activity;arginine metabolic process;proline metabolic process;protein binding	Ankyrin repeat-containing domain;Proline racemase family;Ankyrin repeat	N	0.176
AFLA_048740	pink	0.71389	0.345446	-0.253148	MFS transporter [Aspergillus oryzae RIB40]		fatty acid metabolic process;integral component of peroxisomal membrane;protein import into peroxisome membrane	Major facilitator superfamily domain;Major facilitator superfamily;Peroxin-3	N	0.154
AFLA_101840	pink	0.710974	0.632105	0.0705824	putative mei5 protein [Togninia minima UCRPA7]				N	0.114
AFLA_045720	pink	0.709968	0.181768	0.191334	amino-acid N-acetyltransferase subunit Mak10, putative [Neosartorya fischeri NRRL 181]		transferase activity	NatC N(alpha)-terminal acetyltransferase, Mak10 subunit	N	0.102
AFLA_045660	pink	0.709632	0.433107	0.193182	laccase-1 [Aspergillus oryzae RIB40]		pigment metabolic process involved in developmental pigmentation;copper ion binding;hydroquinone;melanin biosynthetic process;conidium formation;oxidation-reduction process	Multicopper oxidase, type 2;Multicopper oxidase, type 3;Multicopper oxidase, type 1;Cupredoxin;Multicopper oxidase, copper-binding site	Y	0.891		0.991	Apoplastic	0.61
AFLA_066550	pink	0.708249	0.351813	-0.357912	alcohol dehydrogenase [Aspergillus oryzae RIB40]		zinc ion binding;oxidoreductase activity;oxidation-reduction process	Alcohol dehydrogenase, C-terminal;Alcohol dehydrogenase, N-terminal;NAD(P)-binding domain;GroES-like;Alcohol dehydrogenase, zinc-type, conserved site	N	0.113
AFLA_128940	pink	0.707939	0.451155	0.255134					N	0.102
AFLA_100710	pink	0.707435	0.481648	-0.270437	lipoyl synthase [Aspergillus oryzae RIB40]	Lipoic acid metabolism	mitochondrion;metal ion binding;lipoate biosynthetic process;4 iron, 4 sulfur cluster binding;protein lipoylation;lipoate synthase activity	Elongator protein 3/MiaB/NifB;Lipoyl synthase, N-terminal;Lipoyl synthase;Radical SAM;Aldolase-type TIM barrel	N	0.146
AFLA_037230	pink	0.706464	0.412099	-0.260774	bifunctional chorismate synthase/flavin reductase [Aspergillus oryzae RIB40]	Biosynthesis of amino acids;Phenylalanine, tyrosine and tryptophan biosynthesis	cytoplasm;riboflavin reductase (NADPH) activity;chorismate biosynthetic process;chorismate synthase activity;tryptophan biosynthetic process;tyrosine biosynthetic process;L-phenylalanine biosynthetic process	Chorismate synthase;Chorismate synthase, conserved site	N	0.154
AFLA_086080	pink	0.702974	0.541498	-0.110166	restculine oxidase precursor [Aspergillus oryzae RIB40]		flavin adenine dinucleotide binding;UDP-N-acetylmuramate dehydrogenase activity;oxidation-reduction process;amino sugar metabolic process	Berberine/berberine-like;CO dehydrogenase flavoprotein-like, FAD-binding, subdomain 2;FAD-binding, type 2;FAD-binding, type 2, subdomain 1;FAD linked oxidase, N-terminal	Y	0.79		0.991	Apoplastic	0.62
AFLA_064480	pink	0.701853	0.352696	-0.478899	thioredoxin reductase GliT [Trichophyton verrucosum HKI 0517]		flavin adenine dinucleotide binding;oxidoreductase activity;cellular response to mycotoxin;gliotoxin biosynthetic process;oxidation-reduction process	FAD/NAD(P)-binding domain;Pyridine nucleotide-disulphide oxidoreductase, class-II	N	0.177					smurf_cluster_21
AFLA_017020	pink	0.701847	0.658452	0.0728142	PLAC8 family protein [Neosartorya fischeri NRRL 181]		extracellular region	PLAC8 motif-containing protein	N	0.177
AFLA_083620	pink	0.701111	0.312885	-0.241992	protein phosphatase 2C [Aspergillus oryzae RIB40]	Mitophagy - yeast	metal ion binding;protein serine/threonine phosphatase activity;protein dephosphorylation;RNA modification;protein serine/threonine phosphatase complex	Protein phosphatase 2C family;PPM-type phosphatase domain;PPM-type phosphatase, divalent cation binding	N	0.102
AFLA_072370	pink	0.70051	0.511939	-0.402285	hexokinase [Aspergillus niger CBS 513.88]	Carbon metabolism;Glycolysis / Gluconeogenesis;Fructose and mannose metabolism;Galactose metabolism;Starch and sucrose metabolism;Amino sugar and nucleotide sugar metabolism;Streptomycin biosynthesis;Neomycin, kanamycin and gentamicin biosynthesis;HIF-1 signaling pathway;Insulin signaling pathway;Carbohydrate digestion and absorption;Central carbon metabolism in cancer;Type II diabetes mellitus	carbohydrate phosphorylation;glucokinase activity;glucose 6-phosphate metabolic process;ATP binding;glycolytic process;fructokinase activity;starch metabolic process;sucrose metabolic process;galactose metabolic process;gluconeogenesis;streptomycin biosynthetic process;fructose metabolic process;mannose metabolic process	Hexokinase, N-terminal;Hexokinase	N	0.104
AFLA_089950	pink	0.700169	0.240193	-0.148875					N	0.116
AFLA_029890	pink	0.699627	0.381723	0.104197	glutathione S-transferase [Aspergillus oryzae RIB40]	Glutathione metabolism;Metabolism of xenobiotics by cytochrome P450;Drug metabolism - cytochrome P450;Chemical carcinogenesis;Fluid shear stress and atherosclerosis;Platinum drug resistance	transferase activity;protein binding	Glutathione S-transferase, C-terminal;Glutathione S-transferase, N-terminal;Glutathione S-transferase, C-terminal-like;Thioredoxin-like fold	N	0.138
AFLA_057120	pink	0.698949	0.604297	0.226897	monooxygenase [Aspergillus oryzae RIB40]		monooxygenase activity	FAD/NAD(P)-binding domain	N	0.103
AFLA_115010	pink	0.698894	0.51909	0.039848	TFIIH and nucleotide excision repair factor 3 complexes subunit [Aspergillus oryzae RIB40]	Basal transcription factors;Nucleotide excision repair;Viral carcinogenesis	core TFIIH complex;ATP-dependent DNA helicase activity;nucleotide-excision repair;replication fork	Transcription factor TFIIH subunit p52/Tfb2	N	0.109
AFLA_057480	pink	0.697428	0.173478	-0.0194269	C6 transcription factor [Aspergillus oryzae RIB40]		regulation of transcription from RNA polymerase II promoter;zinc ion binding;RNA polymerase II transcription factor activity, sequence-specific DNA binding;DNA binding;nucleus	Zn(2)-C6 fungal-type DNA-binding domain;Transcription factor domain, fungi	N	0.109
AFLA_011960	pink	0.69712	0.309466	0.0466307			integral component of membrane;plasma membrane;transmembrane transport;transporter activity		N	0.239
AFLA_092690	pink	0.696281	0.292073	0.105299	leucine carboxyl methyltransferase 2 [Aspergillus oryzae RIB40]		tRNA processing;methylation;methyltransferase activity;protein binding	Kelch-type beta propeller;JmjC domain;Methyltransferase Ppm1/Ppm2/Tcmp;S-adenosyl-L-methionine-dependent methyltransferase	N	0.105
AFLA_129270	pink	0.695956	0.444915	-0.350429				Mycotoxin biosynthesis protein UstYa-like	N	0.099
AFLA_068120	pink	0.695914	0.424317	0.0176111	protein qutG [Aspergillus oryzae RIB40]	Inositol phosphate metabolism;Streptomycin biosynthesis;Phosphatidylinositol signaling system	phosphatidylinositol phosphorylation;metal ion binding;quinate metabolic process;inositol monophosphate 1-phosphatase activity;inositol monophosphate 3-phosphatase activity;inositol monophosphate 4-phosphatase activity;streptomycin biosynthetic process	Inositol monophosphatase, metal-binding site;Inositol monophosphatase-like;Inositol monophosphatase, conserved site	N	0.103
AFLA_087650	pink	0.695311	0.613074	0.0720713	chromatin assembly factor 1 subunit B [Aspergillus oryzae RIB40]		regulation of transcription, DNA-templated;chromatin binding;NADH dehydrogenase (ubiquinone) activity;nucleus;mitochondrion;chromatin;mitochondrial electron transport, NADH to ubiquinone;ubiquinone biosynthetic process;sodium ion transport;proton transport;protein binding	WD40 repeat;HIRA B motif;WD40-repeat-containing domain;WD40/YVTN repeat-like-containing domain;Anaphase-promoting complex subunit 4, WD40 domain	N	0.12
AFLA_025230	pink	0.694342	0.365871	-0.367381			fibrinogen binding		Y	0.61		0.545		0.62
AFLA_026540	pink	0.694325	0.531498	0.0366668	sphinganine-1-phosphate aldolase BST1 [Aspergillus oryzae RIB40]	Sphingolipid metabolism;Sphingolipid signaling pathway	carboxylic acid metabolic process;perinuclear endoplasmic reticulum;glycosphingolipid metabolic process;cellular response to starvation;cortical endoplasmic reticulum;sphinganine-1-phosphate aldolase activity;pyridoxal phosphate binding;carboxy-lyase activity;calcium-mediated signaling	Pyridoxal phosphate-dependent transferase;Pyridoxal phosphate-dependent transferase, major region, subdomain 1;Pyridoxal phosphate-dependent decarboxylase	N	0.122
AFLA_033280	pink	0.694172	0.644754	0.0973988	WD domain protein [Aspergillus oryzae RIB40]		protein binding	WD40 repeat;WD40-repeat-containing domain;WD40/YVTN repeat-like-containing domain;WD40 repeat, conserved site	N	0.169
AFLA_074270	pink	0.693971	0.400452	-0.0494195	sugar transporter [Aspergillus oryzae RIB40]		integral component of membrane;transmembrane transport;transmembrane transporter activity;carbohydrate transport	Major facilitator superfamily domain	Y	0.519		0.991		0.76
AFLA_114880	pink	0.693665	0.221182	-0.218099	MFS transporter [Aspergillus oryzae RIB40]		transmembrane transport;integral component of membrane	Major facilitator superfamily domain;Major facilitator superfamily	N	0.168
AFLA_055010	pink	0.691984	0.54295	-0.319948	homoaconitase LysF [Talaromyces stipitatus ATCC 10500]	2-Oxocarboxylic acid metabolism;Biosynthesis of amino acids;Lysine biosynthesis	3-isopropylmalate dehydratase activity;homoaconitate hydratase activity;mitochondrion;metal ion binding;oxidoreductase activity;4 iron, 4 sulfur cluster binding;aconitate hydratase activity;cellular response to farnesol;lysine biosynthetic process via aminoadipic acid;leucine biosynthetic process;isoleucine biosynthetic process;valine biosynthetic process;3-isopropylmalate dehydratase complex;red…	Aconitase/3-isopropylmalate dehydratase large subunit, alpha/beta/alpha, subdomain 2;Aconitase A/isopropylmalate dehydratase small subunit, swivel domain;Riboflavin synthase-like beta-barrel;Ferredoxin reductase-type FAD-binding domain;Aconitase/3-isopropylmalate dehydratase large subunit, alpha/beta/alpha domain;Homoaconitase, mitochondrial;Aconitase/3-isopropylmalate dehydratase, swivel;Aconita…	N	0.184
AFLA_063480	pink	0.691415	0.343926	-0.0501944	feruloyl esterase C [Aspergillus oryzae RIB40]		hydrolase activity, hydrolyzing O-glycosyl compounds;carbohydrate metabolic process	Alpha/Beta hydrolase fold	Y	0.533		0.876	Apoplastic	0.71
AFLA_118990	pink	0.691337	0.33513	0.076078	efflux pump antibiotic resistance protein [Aspergillus oryzae RIB40]		transmembrane transport;integral component of membrane	Major facilitator superfamily domain;Major facilitator superfamily	N	0.102
AFLA_023830	pink	0.690291	0.227336	-0.335712					Y	0.561		0.907		0.77
AFLA_056680	pink	0.688713	0.408347	-0.233123	transcription elongation factor spt4 [Aspergillus oryzae RIB40]		translation elongation factor activity;zinc ion binding;positive regulation of DNA-templated transcription, elongation;chromosome, centromeric region;mRNA processing;nucleus;ribosome;regulation of translational elongation	RNA polymerase subunit RPABC4/transcription elongation factor Spt4;Spt4/RpoE2 zinc finger;Transcription initiation Spt4	N	0.208
AFLA_089510	pink	0.687138	0.383383	0.292102	vacuolar calcium ion transporter [Aspergillus oryzae RIB40]		transmembrane transport;integral component of membrane;fungal-type vacuole membrane;cellular calcium ion homeostasis;calcium;calcium ion transport;potassium;regulation of pH;potassium ion transport;proton transport	Calcium/proton exchanger;Vacuolar calcium ion transporter;Sodium/calcium exchanger membrane region;Calcium/proton exchanger CAX	N	0.25
AFLA_100240	pink	0.686651	0.553681	-0.100819	glucose-methanol-choline (gmc) oxidoreductase [Aspergillus oryzae RIB40]		flavin adenine dinucleotide binding;choline dehydrogenase activity;oxidation-reduction process;alcohol metabolic process;aryl-alcohol oxidase activity;lyase activity;glycine metabolic process;L-serine metabolic process;threonine metabolic process	Glucose-methanol-choline oxidoreductase, N-terminal;FAD/NAD(P)-binding domain;Glucose-methanol-choline oxidoreductase;Glucose-methanol-choline oxidoreductase, C-terminal	N	0.111
AFLA_104960	pink	0.686321	0.431022	-0.0864521	O-methyltransferase [Aspergillus oryzae RIB40]		O-methyltransferase activity;methylation	O-methyltransferase, family 2;Winged helix-turn-helix DNA-binding domain;S-adenosyl-L-methionine-dependent methyltransferase;O-methyltransferase COMT-type	N	0.29
AFLA_068130	pink	0.68513	0.588879	-0.00304423	quinate dehydrogenase [Aspergillus oryzae RIB40]	Phenylalanine, tyrosine and tryptophan biosynthesis	shikimate 3-dehydrogenase (NADP+) activity;quinate catabolic process;quinate 3-dehydrogenase (NAD+) activity;oxidation-reduction process;tryptophan biosynthetic process;tyrosine biosynthetic process;L-phenylalanine biosynthetic process	Shikimate dehydrogenase substrate binding, N-terminal;NAD(P)-binding domain	N	0.11
AFLA_017650	pink	0.684916	0.454062	-0.243404	phosphotransferase enzyme family protein [Aspergillus niger CBS 513.88]		protein serine/threonine kinase activity;phosphorylation;serine family amino acid metabolic process		N	0.146
AFLA_076160	pink	0.682704	0.0885075	-0.27165					N	0.124
AFLA_117730	pink	0.681111	0.239108	0.0617142	DNA-directed polymerase kappa [Aspergillus oryzae RIB40]	Fanconi anemia pathway	DNA-directed DNA polymerase activity;damaged DNA binding;carbamoyl-phosphate synthase (glutamine-hydrolyzing) activity;DNA repair;DNA replication;DNA polymerase complex;carbamoyl-phosphate synthase complex;pyrimidine nucleobase metabolic process;glutamate metabolic process	DNA polymerase, Y-family, little finger domain;DNA polymerase type-Y, HhH motif;UmuC domain	N	0.101
AFLA_100610	pink	0.680732	0.66329	-0.174353	integral membrane protein [Aspergillus oryzae RIB40]				N	0.272
AFLA_118970	pink	0.68072	0.509663	-0.0390409	MAK1-like monooxygenase [Aspergillus oryzae RIB40]		monooxygenase activity;oxidation-reduction process	FAD-binding domain;FAD-dependent oxidoreductase 2, FAD binding domain;FAD/NAD(P)-binding domain	N	0.233					smurf_cluster_46
AFLA_026680	pink	0.68013	0.345841	-0.238833				Kinetochore subunit NKP2	N	0.235
AFLA_104520	pink	0.679817	0.509556	-0.00450594					N	0.188
AFLA_082750	pink	0.679446	0.455647	-0.0663879	MFS multidrug transporter [Aspergillus oryzae RIB40]		integral component of membrane;transmembrane transport	Major facilitator superfamily domain;Major facilitator superfamily	N	0.169
AFLA_023930	pink	0.677605	0.539101	0.424155				Domain of unknown function DUF4396	N	0.139
AFLA_028680	pink	0.676487	0.205788	0.112765	TBC domain protein [Aspergillus oryzae RIB40]		hydrolase activity, hydrolyzing O-glycosyl compounds;carbohydrate metabolic process	Rab-GTPase-TBC domain	N	0.219
AFLA_070660	pink	0.675319	0.452845	-0.160749	FAD dependent oxidoreductase [Aspergillus oryzae RIB40]		flavin adenine dinucleotide binding;UDP-N-acetylmuramate dehydrogenase activity;oxidation-reduction process;amino sugar metabolic process	CO dehydrogenase flavoprotein-like, FAD-binding, subdomain 2;FAD-binding, type 2;FAD-binding, type 2, subdomain 1;FAD linked oxidase, N-terminal	Y	0.836		0.986	Apoplastic	0.71
AFLA_078690	pink	0.675195	0.609284	0.00244098	protein PIWIL3 [Aspergillus oryzae RIB40]		nucleic acid binding;gene silencing by RNA;protein binding	Argonaute, linker 1 domain;Protein argonaute, N-terminal;Piwi domain;Argonaute linker 2 domain;Ribonuclease H-like domain;PAZ domain	N	0.11
AFLA_025380	pink	0.674002	0.101709	-0.675069	putative membrane bound c2 domain protein [Neofusicoccum parvum UCRNP2]				N	0.113
AFLA_039470	pink	0.672812	0.641249	-0.117432	membrane bound cation transporter [Aspergillus oryzae RIB40]		transmembrane transport;integral component of membrane	Sodium/calcium exchanger membrane region	N	0.124
AFLA_119230	pink	0.672716	0.477159	-0.283289					N	0.125
AFLA_017240	pink	0.672587	0.290596	-0.00808098	O-methyltransferase [Aspergillus oryzae RIB40]	Steroid hormone biosynthesis;Tyrosine metabolism;Betalain biosynthesis;Dopaminergic synapse	catechol O-methyltransferase activity;methylation;tyrosine metabolic process	O-methyltransferase, family 3;S-adenosyl-L-methionine-dependent methyltransferase	N	0.1
AFLA_120950	pink	0.67211	0.0179519	-0.479807	glycosyl transferase [Aspergillus oryzae RIB40]	Various types of N-glycan biosynthesis	transferase activity	Nucleotide-diphospho-sugar transferases;Glycosyltransferase, DXD sugar-binding motif	N	0.129
AFLA_129430	pink	0.671295	0.583741	0.0291413	sodium/calcium transporter [Aspergillus oryzae RIB40]		transmembrane transport;integral component of membrane	Sodium/calcium exchanger membrane region	N	0.102
AFLA_118450	pink	0.669415	0.171759	-0.265055	six-hairpin glycosidase [Aspergillus oryzae RIB40]		amylo-alpha-1,6-glucosidase activity;glycogen catabolic process;4-alpha-glucanotransferase activity;cell adhesion;extracellular region;starch metabolic process;sucrose metabolic process	Six-hairpin glycosidase-like;Glycogen debranching enzyme, C-terminal;Galactose-binding domain-like;Coagulation factor 5/8 C-terminal domain	N	0.274					smurf_cluster_45
AFLA_093510	pink	0.669389	0.287443	-0.00252418					N	0.363
AFLA_048980	pink	0.669057	0.150494	0.138953			metal ion binding		N	0.102
AFLA_096050	pink	0.668972	0.359959	-0.272489	protein RDR1 [Aspergillus oryzae RIB40]		regulation of transcription from RNA polymerase II promoter;zinc ion binding;RNA polymerase II transcription factor activity, sequence-specific DNA binding;positive regulation of kojic acid biosynthetic process;DNA binding;positive regulation of secondary metabolite biosynthetic process;nucleus	Zn(2)-C6 fungal-type DNA-binding domain;Transcription factor domain, fungi	N	0.115					smurf_cluster_kojic acid cluster
AFLA_059560	pink	0.668604	0.399331	-0.311428					N	0.115
AFLA_034310	pink	0.668168	0.545328	0.347723	CRAL/TRIO domain protein [Aspergillus oryzae RIB40]			CRAL/TRIO, N-terminal domain;CRAL-TRIO lipid binding domain	N	0.183
AFLA_057540	pink	0.668132	0.496464	0.0769748	neuroligin [Aspergillus oryzae RIB40]	Glycerophospholipid metabolism;Cholinergic synapse	hydrolase activity	Carboxylesterase type B, conserved site;Carboxylesterase type B, active site;Alpha/Beta hydrolase fold;Carboxylesterase, type B	N	0.13
AFLA_135590	pink	0.668123	0.487649	0.0914984	inosine-uridine preferring nucleoside hydrolase [Aspergillus oryzae RIB40]		hydrolase activity	Inosine/uridine-preferring nucleoside hydrolase domain;Inosine/uridine-preferring nucleoside hydrolase	Y	0.849		0.872	Apoplastic	0.7
AFLA_111410	pink	0.668076	0.562751	-0.126543	YeeE/YedE family integral membrane protein [Aspergillus oryzae RIB40]				N	0.489
AFLA_057380	pink	0.667989	0.449356	-0.00705656	cyclin Ccl1 [Aspergillus oryzae RIB40]	Basal transcription factors;Nucleotide excision repair;Cell cycle	regulation of cyclin-dependent protein serine/threonine kinase activity;regulation of transcription, DNA-templated;TFIIK complex;kinase activity;protein kinase binding;cyclin-dependent protein serine/threonine kinase regulator activity	Cyclin, C-terminal domain 2;Cyclin, N-terminal;Cyclin-like;CyclinH/Ccl1	N	0.115
AFLA_050330	pink	0.667938	0.473412	-0.339974	cell differentiation protein RCD1 [Aspergillus oryzae RIB40]	RNA degradation	CCR4-NOT core complex;regulation of transcription from RNA polymerase II promoter;binding	CNOT9/Caf40;Armadillo-type fold	N	0.104
AFLA_032680	pink	0.667548	0.450545	0.033634					N	0.23
AFLA_028080	pink	0.667422	0.381713	-0.272842	phosphatidylinositol phospholipase C [Aspergillus oryzae RIB40]	Inositol phosphate metabolism	phosphatidylinositol diacylglycerol-lyase activity;lipid metabolic process;phosphoric diester hydrolase activity	PLC-like phosphodiesterase, TIM beta/alpha-barrel domain;Phosphatidylinositol-specific phospholipase C, X domain	N	0.104
AFLA_051580	pink	0.667403	0.567574	0.12441	oxidoreductase [Aspergillus oryzae RIB40]		oxidation-reduction process;FMN binding;riboflavin reductase (NADPH) activity	FMN-binding split barrel;Flavin reductase like domain	N	0.111
AFLA_112660	pink	0.667001	0.313415	-0.362418	ornithine carbamoyltransferase [Aspergillus oryzae RIB40]	Biosynthesis of amino acids;Arginine biosynthesis	ornithine metabolic process;arginine biosynthetic process;mitochondrial matrix;ornithine carbamoyltransferase activity;amino acid binding;asexual sporulation;cytosol;proline metabolic process;ornithine carbamoyltransferase complex	Aspartate/ornithine carbamoyltransferase, Asp/Orn-binding domain;Aspartate/ornithine carbamoyltransferase;Aspartate/ornithine carbamoyltransferase, carbamoyl-P binding;Ornithine/putrescine carbamoyltransferase	N	0.114
AFLA_102490	pink	0.665995	0.324781	-0.0757714					N	0.154
AFLA_098450	pink	0.665923	0.125547	-0.416946	DNA damage response protein Rtt109 [Aspergillus fumigatus Af293]		H3 histone acetyltransferase activity;histone acetylation;nucleus;regulation of transcription from RNA polymerase II promoter in response to stress	Histone acetyltransferase Rtt109;Histone acetyltransferase Rtt109/CBP	N	0.116
AFLA_130310	pink	0.665183	0.283195	-0.249758	protein disulfide-isomerase [Aspergillus oryzae RIB40]	Protein processing in endoplasmic reticulum	protein folding;endoplasmic reticulum lumen;acid-amino acid ligase activity;cell redox homeostasis;glycerol ether metabolic process;calcium ion binding;protein disulfide isomerase activity;extracellular region;protein disulfide oxidoreductase activity;obsolete electron transport	Thioredoxin, conserved site;Protein disulphide isomerase;Thioredoxin domain;Disulphide isomerase;Thioredoxin-like fold	Y	0.81		0.99		0.72
AFLA_090040	pink	0.664947	0.38051	0.0539925			extracellular region;metabolic process;hydrolase activity	Alpha/Beta hydrolase fold;Alpha/beta hydrolase fold-3	N	0.105
AFLA_128120	pink	0.664731	0.00718706	-0.213735	cell wall glucanase [Aspergillus oryzae RIB40]		hydrolase activity, hydrolyzing O-glycosyl compounds;carbohydrate metabolic process;cell wall organization;fungal-type cell wall	Glycoside hydrolase family 16;Glycoside hydrolase, family 16, CRH1, predicted;Concanavalin A-like lectin/glucanase domain	Y	0.859		0.989	Apoplastic	0.77
AFLA_115170	pink	0.664412	0.192557	0.281191	succinyl-CoA ligase [GDP-forming] subunit beta [Aspergillus oryzae RIB40]	Carbon metabolism;Citrate cycle (TCA cycle);Propanoate metabolism	succinate-CoA ligase (GDP-forming) activity;metal ion binding;ATP binding;succinate-CoA ligase (ADP-forming) activity;succinate-CoA ligase complex;reductive tricarboxylic acid cycle	ATP-grasp fold, subdomain 1;Succinyl-CoA synthetase, beta subunit, conserved site;Succinate--CoA synthetase, beta subunit;ATP-citrate lyase/succinyl-CoA ligase;ATP-grasp fold, succinyl-CoA synthetase-type;Succinyl-CoA synthetase-like	N	0.259
AFLA_003820	pink	0.663775	0.169098	0.00455868					N	0.11
AFLA_017660	pink	0.663142	0.345159	-0.303359	phosphotransferase enzyme family protein [Aspergillus niger CBS 513.88]				N	0.104
AFLA_038650	pink	0.66205	0.438723	-0.202957	aspartic-type endopeptidase [Aspergillus oryzae RIB40]		proteolysis;aspartic-type endopeptidase activity	Aspartic peptidase, active site;Aspartic peptidase A1 family;Peptidase family A1 domain;Aspartic peptidase domain	Y	0.843		0.876		0.58
AFLA_107340	pink	0.661564	0.237581	-0.168109	C4-dicarboxylate transporter/malic acid transport protein [Aspergillus oryzae RIB40]		integral component of membrane;malate transmembrane transport;malate transmembrane transporter activity	Voltage-dependent anion channel	N	0.114
AFLA_025960	pink	0.660426	0.387999	-0.268349	nucleoside transporter [Aspergillus oryzae RIB40]		integral component of membrane;nucleoside transmembrane transporter activity;nucleoside transport	Equilibrative nucleoside transporter;Major facilitator superfamily domain	N	0.436
AFLA_001940	pink	0.660025	0.454247	0.111407	amino acid transporter [Aspergillus oryzae RIB40]		integral component of membrane	Amino acid transporter, transmembrane domain	N	0.117
AFLA_087290	pink	0.658339	0.400253	0.0224621					N	0.101
AFLA_074170	pink	0.656256	0.497453	0.115997	sterigmatocystin biosynthesis P450 monooxygenase STCB [Aspergillus niger CBS 513.88]		heme binding;oxidoreductase activity, acting on paired donors, with incorporation or reduction of molecular oxygen;monooxygenase activity;iron ion binding;oxidation-reduction process	Cytochrome P450, conserved site;Cytochrome P450, E-class, group I;Cytochrome P450	N	0.241
AFLA_127140	pink	0.656251	0.516248	0.169973	integral membrane protein [Colletotrichum gloeosporioides Nara gc5]				N	0.153
AFLA_053030	pink	0.656152	0.263098	0.104341	HSCARG dehydrogenase [Aspergillus oryzae RIB40]			NmrA-like domain;NAD(P)-binding domain	N	0.121
AFLA_120940	pink	0.655739	0.00801006	-0.182139	glycan biosynthesis protein (PigL) [Aspergillus oryzae RIB40]	Glycosylphosphatidylinositol(GPI)-anchor biosynthesis		N-acetylglucosaminyl phosphatidylinositol deacetylase-related;Putative deacetylase LmbE-like domain	N	0.251
AFLA_058440	pink	0.654013	0.491559	0.338688				Phosphatidylethanolamine-binding protein	Y	0.541	Effector	0.68		0.8
AFLA_043410	pink	0.65396	0.366804	-0.328571	MYB DNA-binding domain protein [Aspergillus oryzae RIB40]		nucleus;DNA binding;chromatin binding;chromatin	SANT/Myb domain;Homeobox domain-like;Myb-like domain;Myb domain	N	0.106
AFLA_080040	pink	0.653368	0.473436	0.24705	epimerase/dehydratase family protein [Aspergillus oryzae RIB40]		cellular metabolic process;coenzyme binding;catalytic activity	NAD(P)-binding domain;NAD-dependent epimerase/dehydratase	N	0.24
AFLA_102370	pink	0.650905	0.517498	-0.218253	solute transporter [Aspergillus oryzae RIB40]		integral component of membrane		N	0.103
AFLA_087420	pink	0.650683	0.606351	0.274917	oxaloacetate acetylhydrolase [Aspergillus oryzae RIB40]		methylisocitrate lyase activity;oxaloacetase activity;oxalate metabolic process	Pyruvate/Phosphoenolpyruvate kinase-like domain;Isocitrate lyase/phosphorylmutase, conserved site	N	0.128
AFLA_099930	pink	0.650344	0.552472	-0.222566					N	0.1
AFLA_112870	pink	0.649469	0.493899	-0.369111	FAD binding domain protein [Aspergillus oryzae RIB40]	Degradation of aromatic compounds;Dioxin degradation;Naphthalene degradation;Polycyclic aromatic hydrocarbon degradation	monooxygenase activity;oxidation-reduction process	FAD-binding domain;FAD/NAD(P)-binding domain	N	0.295					smurf_cluster_40
AFLA_069100	pink	0.64692	0.51811	0.325081	homeobox transcription factor, putative [Neosartorya fischeri NRRL 181]		regulation of transcription, DNA-templated;transcription factor activity, sequence-specific DNA binding;sequence-specific DNA binding;nucleus;transcription factor complex	Homeobox domain-like;Homeobox, conserved site;Homeobox domain	N	0.103
AFLA_001280	pink	0.646388	0.475157	-0.0394878	isoflavone reductase family protein CipA [Aspergillus oryzae RIB40]			NmrA-like domain;NAD(P)-binding domain	N	0.144
AFLA_094280	pink	0.645203	0.242251	-0.257561	agmatinase 1 [Aspergillus oryzae RIB40]	Arginine and proline metabolism	metal ion binding;agmatinase activity;arginase activity;proline metabolic process;polyamine biosynthetic process;arginine catabolic process	Ureohydrolase, manganese-binding site;Ureohydrolase	Y	0.731		0.912		0.54
AFLA_053560	pink	0.643131	0.42632	-0.275664	serine threonine protein kinase [Colletotrichum gloeosporioides Nara gc5]		ATP binding;metabolic process;transferase activity, transferring phosphorus-containing groups	Protein kinase-like domain;Aminoglycoside phosphotransferase	N	0.102
AFLA_096650	pink	0.642052	0.543448	-0.211291					Y	0.75	Effector	0.73		0.55
AFLA_023480	pink	0.640586	0.404649	0.0478808	alpha-amylase [Aspergillus oryzae RIB40]	Starch and sucrose metabolism;Carbohydrate digestion and absorption	hyphal septin band;alpha-amylase activity;carbohydrate catabolic process;spitzenkorper;fungal-type cell wall;cell wall-bounded periplasmic space;calcium ion binding;cell septum;extracellular region;starch metabolic process;sucrose metabolic process	Alpha-amylase, domain of unknown function DUF1966, C-terminal;Glycoside hydrolase superfamily;Glycosyl hydrolase, family 13, catalytic domain	Y	0.753		0.989	Apoplastic	0.75
AFLA_073320	pink	0.639177	0.342806	-0.482307	acetyl-CoA C-acyltransferase [Aspergillus oryzae RIB40]	Fatty acid metabolism;Fatty acid degradation;alpha-Linolenic acid metabolism;Biosynthesis of unsaturated fatty acids;Valine, leucine and isoleucine degradation;Peroxisome;PPAR signaling pathway	fatty acid biosynthetic process;3-oxoacyl-[acyl-carrier-protein] synthase activity;acetyl-CoA C-acetyltransferase activity;fatty acid synthase complex;acyl-carrier-protein biosynthetic process;pyruvate metabolic process;isoleucine catabolic process;leucine catabolic process;lysine catabolic process;tryptophan metabolic process;valine catabolic process;benzoate metabolic process;cellular ketone bo…	Thiolase, N-terminal;Thiolase, active site;Thiolase-like;Thiolase, conserved site;Thiolase, C-terminal;Thiolase, acyl-enzyme intermediate active site;Thiolase	N	0.144
AFLA_115420	pink	0.638244	0.246404	-0.347975	Ran exchange factor Prp20/Pim1 [Aspergillus oryzae RIB40]		nuclear chromatin	Regulator of chromosome condensation 1/beta-lactamase-inhibitor protein II;Regulator of chromosome condensation, RCC1	N	0.104
AFLA_026710	pink	0.634675	0.590726	-0.158675	iron-sulfur assembly protein 1 [Aspergillus oryzae RIB40]		hydrolase activity;iron-sulfur cluster assembly;structural molecule activity;iron-sulfur cluster binding	FeS cluster insertion protein;FeS cluster biogenesis;FeS cluster insertion, C-terminal, conserved site	N	0.132
AFLA_003960	pink	0.634174	0.239685	-0.241949			calcium ion binding	EF-hand domain;EF-hand domain pair	N	0.1
AFLA_064280	pink	0.63318	0.290606	0.0520647	N-methyltransferase [Aspergillus oryzae RIB40]	Histidine metabolism	methyltransferase activity;methylation	SAM-dependent methyltransferase, EsaF-type, putative;Methyltransferase EgtD-like;Histidine-specific methyltransferase, SAM-dependent	N	0.103					smurf_cluster_21
AFLA_022180	pink	0.631842	0.308943	-0.143447			transferase activity, transferring phosphorus-containing groups;protein binding	Ankyrin repeat-containing domain;Protein kinase-like domain;Ankyrin repeat	N	0.117
AFLA_112860	pink	0.631323	0.777107	-0.180417	putative cupin -type protein [Eutypa lata UCREL1]			RmlC-like jelly roll fold;RmlC-like cupin domain	N	0.127					smurf_cluster_40
AFLA_075210	pink	0.630921	0.523061	-0.218051	class V chitinase [Aspergillus fumigatus Af293]		hydrolase activity, hydrolyzing O-glycosyl compounds;carbohydrate metabolic process	Glycoside hydrolase superfamily;Glycoside hydrolase family 18, catalytic domain	N	0.108
AFLA_006040	pink	0.630505	0.332251	-0.0158059					Y	0.506		0.684		0.82
AFLA_050670	pink	0.628673	0.56397	0.0769139	CAIB/BAIF family enzyme [Aspergillus oryzae RIB40]		metabolic process;catalytic activity	CoA-transferase family III domain;CoA-transferase family III	N	0.101
AFLA_075570	pink	0.628453	0.416254	0.0652954	glucuronyl hydrolase, putative [Cordyceps militaris CM01]		metabolic process;hydrolase activity	Six-hairpin glycosidase-like	N	0.148
AFLA_027970	pink	0.627982	0.308426	-0.161471	cytosolic Fe-S cluster assembly factor nar1 [Aspergillus oryzae RIB40]		metal ion binding;oxidoreductase activity;iron-sulfur cluster assembly;4 iron, 4 sulfur cluster binding;oxidation-reduction process	Iron hydrogenase;Iron hydrogenase, large subunit, C-terminal	N	0.12
AFLA_058460	pink	0.625748	0.531135	0.301043					N	0.136
AFLA_021880	pink	0.625541	0.368207	-0.239534	alpha/beta hydrolase [Aspergillus niger CBS 513.88]		2-hydroxymuconate-semialdehyde hydrolase activity;benzoate metabolic process;1,4-dichlorobenzene catabolic process;xylene catabolic process;toluene catabolic process;styrene catabolic process;carbazole catabolic process	Alpha/beta hydrolase fold-1;Alpha/Beta hydrolase fold	N	0.136
AFLA_036120	pink	0.621195	0.265051	-0.206574	CHY zinc finger domain protein [Aspergillus oryzae RIB40]		zinc ion binding	Zinc finger, CHY-type	N	0.106
AFLA_115130	pink	0.620744	0.530434	-0.0688201	ATP-dependent RNA helicase [Aspergillus oryzae RIB40]		helicase activity;nucleic acid binding;ATP binding	P-loop containing nucleoside triphosphate hydrolase;Helicase, C-terminal;Helicase-associated domain	N	0.101
AFLA_125740	pink	0.619974	0.658337	-0.300124	steroid alpha reductase family protein [Aspergillus oryzae RIB40]	Fatty acid metabolism;Fatty acid elongation;Biosynthesis of unsaturated fatty acids	integral component of membrane;cytoplasm;oxidoreductase activity, acting on the CH-CH group of donors;transferase activity;lipid metabolic process	3-oxo-5-alpha-steroid 4-dehydrogenase, C-terminal	N	0.187
AFLA_111520	pink	0.619214	0.240806	0.107802	protein mao-B [Aspergillus oryzae RIB40]	Glycine, serine and threonine metabolism;Arginine and proline metabolism;Histidine metabolism;Tyrosine metabolism;Phenylalanine metabolism;Tryptophan metabolism;Isoquinoline alkaloid biosynthesis;Drug metabolism - cytochrome P450;Dopaminergic synapse;Serotonergic synapse;Cocaine addiction;Amphetamine addiction;Alcoholism	oxidation-reduction process;oxidoreductase activity	Flavin amine oxidase;Amine oxidase;FAD/NAD(P)-binding domain	N	0.109
AFLA_058280	pink	0.618574	0.222526	-0.135813	putative atp adenylyltransferase protein [Eutypa lata UCREL1]	Purine metabolism	ribosome;ATP adenylyltransferase activity;purine nucleobase metabolic process	HIT-like domain;ATP adenylyltransferase, C-terminal	N	0.126
AFLA_123950	pink	0.618521	0.294971	-0.196146	ankyrin repeat protein [Aspergillus oryzae RIB40]		protein binding	Ankyrin repeat-containing domain;Ankyrin repeat	N	0.101
AFLA_083140	pink	0.616303	0.32398	0.0667233					N	0.427
AFLA_038860	pink	0.613563	0.493866	0.00260001	Zn(II)2Cys6 transcription factor [Aspergillus oryzae RIB40]				N	0.136
AFLA_098990	pink	0.6135	0.419923	-0.186216	phosphatidylinositol transporter [Aspergillus oryzae RIB40]			CRAL-TRIO lipid binding domain;CRAL/TRIO, N-terminal domain	N	0.105
AFLA_070910	pink	0.612834	0.586694	0.0586073	class II aminotransferase/8-amino-7-oxononanoate synthase [Aspergillus oryzae RIB40]	Biotin metabolism	transferase activity, transferring acyl groups;pyridoxal phosphate binding;biosynthetic process;transaminase activity	Pyridoxal phosphate-dependent transferase, major region, subdomain 1;Pyridoxal phosphate-dependent transferase, subdomain 2;Pyridoxal phosphate-dependent transferase;Aminotransferase, class I/classII	N	0.156					smurf_cluster_25
AFLA_040100	pink	0.611629	0.466892	-0.378216				Cyanovirin-N	Y	0.776	Effector	0.909		0.6
AFLA_080080	pink	0.611298	0.303938	0.136846	calpain-like protease palB [Aspergillus niger CBS 513.88]		positive regulation of penicillin biosynthetic process;cellular response to pH;proteolysis;ESCRT III complex;calcium-dependent cysteine-type endopeptidase activity	Peptidase C2, calpain, domain III;MIT;Peptidase C2, calpain, catalytic domain;Peptidase C2, calpain, large subunit, domain III;Peptidase C2, calpain family	N	0.108
AFLA_074350	pink	0.610211	0.371075	-0.103247	aryl-alcohol dehydrogenase [Aspergillus niger CBS 513.88]			NADP-dependent oxidoreductase domain	N	0.185
AFLA_112450	pink	0.609365	0.432174	-0.0546334	SWR1-complex protein 4 [Aspergillus oryzae RIB40]		histone H4 acetylation;DNA repair;histone H2A acetylation;regulation of transcription, DNA-templated;methylation;DNA binding;NuA4 histone acetyltransferase complex;methyltransferase activity;chromatin binding;chromatin remodeling;chromatin	SWR1-complex protein 4/DNA methyltransferase 1-associated protein 1;Homeobox domain-like;DAMP1, SANT/Myb-like domain;DNA methyltransferase 1-associated 1	N	0.102
AFLA_111670	pink	0.608746	0.306614	-0.122585				LYR motif-containing protein 2;Complex 1 LYR protein	N	0.108
AFLA_025400	pink	0.608242	0.384068	-0.0295643	pectin lyase F-2 [Aspergillus oryzae RIB40]		extracellular region;pectin catabolic process;pectin lyase activity	Pectate lyase/Amb allergen;Pectin lyase fold;Pectin lyase fold/virulence factor	Y	0.72		0.929	Apoplastic	0.77
AFLA_067490	pink	0.60635	0.419635	0.0191983	serine/threonine protein kinase [Beauveria bassiana ARSEF 2860]		transferase activity, transferring phosphorus-containing groups	Protein kinase-like domain;Aminoglycoside phosphotransferase	N	0.099
AFLA_060080	pink	0.605873	0.653272	0.04932	ABC multidrug transporter [Aspergillus oryzae RIB40]		transmembrane transport;integral component of membrane;ATPase activity, coupled to transmembrane movement of substances;obsolete ATP catabolic process;ATP binding	ABC transporter, conserved site;P-loop containing nucleoside triphosphate hydrolase;ABC transporter-like;AAA+ ATPase domain;ABC transporter type 1, transmembrane domain	N	0.113
AFLA_117890	pink	0.605811	0.254967	-0.296268	anaphase promoting complex subunit Apc11, putative [Talaromyces stipitatus ATCC 10500]				N	0.1
AFLA_069980	pink	0.604756	0.408951	-0.149093	VPS9 domain protein [Aspergillus oryzae RIB40]		phosphatidylinositol binding;ribosome;structural constituent of ribosome;translation;cell communication;ribosome biogenesis;protein binding	Ankyrin repeat-containing domain;Phox homologous domain;Ankyrin repeat;VPS9 domain	N	0.195
AFLA_135520	pink	0.603741	0.392153	0.199841	integral membrane protein [Aspergillus oryzae RIB40]			Membrane protein SUR7/Rim9-like, fungi	N	0.291
AFLA_020170	pink	0.603626	0.14184	-0.342458	cholinesterase [Aspergillus oryzae RIB40]		glycerolipid metabolic process;triglyceride lipase activity;lipid catabolic process	Carboxylesterase type B, active site;Alpha/Beta hydrolase fold;Carboxylesterase, type B	Y	0.829		0.813	Apoplastic	0.58
AFLA_011520	pink	0.601877	0.310398	-0.0781541			protein binding	CHAT domain;Tetratricopeptide-like helical domain	N	0.104
AFLA_081900	pink	0.601562	0.351829	0.035381					Y	0.896		0.797	Apoplastic	0.55
AFLA_138020	pink	0.601049	0.234226	0.00788074	autophagy-related protein 17 [Aspergillus oryzae RIB40]	Autophagy - yeast	kinase activity;pre-autophagosomal structure membrane;autophagy;phosphorylation	Autophagy-related protein 17	N	0.105
AFLA_136420	pink	0.600849	0.137429	-0.165007	tryptophan synthase [Aspergillus oryzae RIB40]	Biosynthesis of amino acids;Glycine, serine and threonine metabolism;Phenylalanine, tyrosine and tryptophan biosynthesis	tryptophan synthase activity;cellular response to farnesol;coenzyme binding;tryptophan biosynthetic process;cleistothecium development;tyrosine biosynthetic process;L-phenylalanine biosynthetic process	Tryptophan synthase beta subunit-like PLP-dependent enzyme;Aldolase-type TIM barrel;Tryptophan synthase beta chain/beta chain-like;Ribulose-phosphate binding barrel;Tryptophan synthase, beta chain, conserved site;Tryptophan synthase, beta chain;Tryptophan synthase, alpha chain, active site;Tryptophan synthase, alpha chain	N	0.111
AFLA_111240	pink	0.600228	0.390855	0.106631	patatin family phospholipase [Aspergillus oryzae RIB40]	Steroid biosynthesis;Glycerolipid metabolism;Glycerophospholipid metabolism;Ether lipid metabolism;Arachidonic acid metabolism;Linoleic acid metabolism;alpha-Linolenic acid metabolism	hydrolase activity;lipid metabolic process	Triacylglycerol lipase;Patatin-like phospholipase domain;Acyl transferase/acyl hydrolase/lysophospholipase	N	0.113
AFLA_006320	pink	0.599932	0.561916	0.0860335	PQ loop repeat protein [Aspergillus oryzae RIB40]		catalytic activity	PQ-loop repeat	N	0.207
AFLA_133650	pink	0.599474	0.289052	-0.0202716	phosphatase yihX [Aspergillus oryzae RIB40]		metabolic process;hydrolase activity	HAD hydrolase, subfamily IA;HAD-like domain	N	0.25
AFLA_106690	pink	0.598762	0.309534	-0.186199			DNA binding		N	0.104
AFLA_129040	pink	0.598104	0.172508	0.0136311	metallopeptidase family M24 [Aspergillus oryzae RIB40]		dipeptidase activity;cellular process;aminopeptidase activity;manganese ion binding	Creatinase/Aminopeptidase P/Spt16, N-terminal;Peptidase M24;Creatinase/Aminopeptidase P, N-terminal;Aminopeptidase P, N-terminal	N	0.126
AFLA_028170	pink	0.598095	0.290886	-0.133362	DNA repair protein (Rad1) [Aspergillus fumigatus Af293]				N	0.103
AFLA_076000	pink	0.595524	0.579783	-0.0100406					N	0.254
AFLA_002540	pink	0.595299	0.421509	0.206483	epoxide hydrolase [Aspergillus oryzae RIB40]		metabolic process;hydrolase activity	Epoxide hydrolase-like;Alpha/beta hydrolase fold-1;Alpha/Beta hydrolase fold	N	0.112
AFLA_037680	pink	0.59428	0.423705	0.285366	CFEM domain protein [Neosartorya fischeri NRRL 181]				N	0.23
AFLA_015640	pink	0.593878	0.0950315	-0.118505	kinesin [Aspergillus oryzae RIB40]		catalytic activity;protein binding	P-loop containing nucleoside triphosphate hydrolase;Tetratricopeptide-like helical domain	N	0.122
AFLA_036860	pink	0.593062	0.044868	-0.40646	nucleotide-sugar transporter [Aspergillus oryzae RIB40]		integral component of membrane;carbohydrate transport	Sugar phosphate transporter domain	N	0.121
AFLA_137650	pink	0.592695	0.439598	-0.216001					N	0.155
AFLA_088410	pink	0.592566	0.321235	-0.0957491	rhomboid family protein [Aspergillus oryzae RIB40]		integral component of membrane;proteolysis;serine-type endopeptidase activity	Peptidase S54, rhomboid domain;Peptidase S54, rhomboid	N	0.29
AFLA_137360	pink	0.592222	0.354451	-0.223495				Alpha/beta hydrolase fold-1;Alpha/Beta hydrolase fold	N	0.11
AFLA_051110	pink	0.591639	0.326219	-0.375289	C6 transcription factor [Aspergillus oryzae RIB40]		integral component of membrane;cholestenol delta-isomerase activity;sterol metabolic process;endoplasmic reticulum;steroid biosynthetic process		N	0.126
AFLA_116980	pink	0.58971	0.24091	-0.296431	phosphatidylserine decarboxylase [Aspergillus oryzae RIB40]	Glycerophospholipid metabolism	phosphatidylserine decarboxylase activity;phospholipid biosynthetic process;glycine metabolic process;L-serine metabolic process;threonine metabolic process;glycerolipid metabolic process	Phosphatidylserine decarboxylase;Phosphatidylserine decarboxylase-related	N	0.105
AFLA_118190	pink	0.588867	0.263841	-0.313239	appr-1-p processing enzyme family protein [Aspergillus oryzae RIB40]		cellular response to drug;nucleic acid binding;metal ion binding;regulation of transcription, DNA-templated	Macro domain;Sirtuin family, catalytic core domain;DHS-like NAD/FAD-binding domain	N	0.11
AFLA_045460	pink	0.587915	0.374944	0.00589997					N	0.23
AFLA_119040	pink	0.587198	0.483702	-0.304141	LysM domain protein [Aspergillus oryzae RIB40]		cell wall macromolecule catabolic process	LysM domain	Y	0.858		0.587	Apoplastic	0.92
AFLA_027960	pink	0.587162	0.169569	-0.226302				Conserved hypothetical protein CHP02452;Domain of unknown function DUF2263	N	0.123
AFLA_068070	pink	0.585398	0.436604	-0.434248	flavin-containing monooxygenase [Aspergillus oryzae RIB40]		monooxygenase activity	Flavin monooxygenase-like;FAD/NAD(P)-binding domain;NAD(P)-binding domain	N	0.129
AFLA_133140	pink	0.585396	0.496611	0.140781	alpha/beta hydrolase [Aspergillus oryzae RIB40]		hydrolase activity	Alpha/beta hydrolase fold-1;Alpha/Beta hydrolase fold	N	0.127
AFLA_137880	pink	0.584059	0.474809	0.0111542	extracellular triacylglycerol lipase [Aspergillus oryzae RIB40]		triglyceride lipase activity;lipid catabolic process;glycerolipid metabolic process	Alpha/Beta hydrolase fold;Fungal lipase-like domain	Y	0.665		0.504		0.62
AFLA_019590	pink	0.582912	0.375031	-0.041031				P-loop containing nucleoside triphosphate hydrolase	N	0.101
AFLA_124570	pink	0.579848	0.194409	0.0239158	fumarylacetoacetate hydrolase [Aspergillus oryzae RIB40]		metabolic process;hydrolase activity	Alpha/beta hydrolase fold-1;Fumarylacetoacetase, C-terminal-related;Alpha/Beta hydrolase fold	N	0.102
AFLA_074580	pink	0.579835	0.165862	0.219875	short-chain dehydrogenase/reductase [Aspergillus oryzae RIB40]		oxidoreductase activity;oxidation-reduction process	Short-chain dehydrogenase/reductase SDR;NAD(P)-binding domain	N	0.153
AFLA_058620	pink	0.578555	0.461789	-0.312942	ferric-chelate reductase [Aspergillus oryzae RIB40]		integral component of membrane;oxidation-reduction process;ferric-chelate reductase activity;cellular iron ion homeostasis	Ferredoxin reductase-type FAD-binding domain;FAD-binding 8;Ferric reductase transmembrane component-like domain;Cytochrome b245, heavy chain;Riboflavin synthase-like beta-barrel;Ferric reductase, NAD binding domain	N	0.131
AFLA_118210	pink	0.577688	0.355425	-0.265143	nucleoside-diphosphate-sugar epimerase [Aspergillus oryzae RIB40]			NAD(P)-binding domain	N	0.349
AFLA_113420	pink	0.577045	0.368148	-0.326105					N	0.15
AFLA_056910	pink	0.576841	0.513233	0.241105	DUF300 domain protein, putative [Aspergillus clavatus NRRL 1]			Organic solute transporter subunit alpha/Transmembrane protein 184	N	0.16
AFLA_092520	pink	0.576317	0.297242	0.0919648	structure-specific endonuclease subunit slx4 [Aspergillus oryzae RIB40]		DNA replication;Slx1-Slx4 complex;5'-flap endonuclease activity;DNA recombination;DNA repair;DNA catabolic process	Structure-specific endonuclease subunit Slx4, ascomycetes;Structure-specific endonuclease subunit Slx4	N	0.11
AFLA_026630	pink	0.575805	0.398336	0.300313	WD domain protein [Aspergillus oryzae RIB40]		protein binding	The WD repeat Cdc20/Fizzy family;WD40 repeat;WD40-repeat-containing domain;WD40/YVTN repeat-like-containing domain	N	0.103
AFLA_058700	pink	0.575658	0.414768	0.0641091	L-xylulose reductase [Aspergillus oryzae RIB40]	Fructose and mannose metabolism	mannitol metabolic process;mannitol 2-dehydrogenase (NADP+) activity;xylulose metabolic process;L-xylulose reductase (NADP+) activity;sorbose 5-dehydrogenase (NADP+) activity;oxidation-reduction process;fructose metabolic process;mannose metabolic process	Short-chain dehydrogenase/reductase SDR;Short-chain dehydrogenase/reductase, conserved site;NAD(P)-binding domain	N	0.13
AFLA_116570	pink	0.575293	0.338273	-0.117496	DUF636 domain-containing protein [Microsporum gypseum CBS 118893]		carbon-sulfur lyase activity;metabolic process	Glutathione-dependent formaldehyde-activating enzyme/centromere protein V;Mss4-like	N	0.128					smurf_cluster_43
AFLA_093700	pink	0.573751	0.165219	-0.190803	C3HC4 type (RING finger) zinc finger containing protein [Aspergillus oryzae RIB40]		zinc ion binding;protein binding	Zinc finger, RING/FYVE/PHD-type;Zinc finger, RING-type, conserved site;Zinc finger, C3HC4 RING-type;Zinc finger, RING-type	N	0.107
AFLA_128570	pink	0.573562	0.469874	-0.213104	cellular morphogenesis protein (Bud22) [Aspergillus oryzae RIB40]		oxidoreductase activity;metabolic process	Bud22/Serum response factor-binding protein 1	N	0.109
AFLA_133180	pink	0.573312	0.555003	-0.12513	rRNA-processing protein efg1 [Aspergillus oryzae RIB40]		nucleolus;rRNA processing	rRNA-processing protein Efg1	N	0.106
AFLA_024300	pink	0.572067	0.215881	-0.326815	amidase [Aspergillus oryzae RIB40]		carbon-nitrogen ligase activity, with glutamine as amido-N-donor	Amidase signature domain;Amidase	Y	0.754		0.99	Apoplastic	0.6
AFLA_055760	pink	0.570791	0.443052	-0.256355	mRNA binding protein Pumilio 2 [Aspergillus oryzae RIB40]		RNA binding	Armadillo-type fold;Armadillo-like helical;Pumilio RNA-binding repeat;Pumilio homology domain	N	0.103
AFLA_109230	pink	0.570472	0.291221	-0.126324	2-hydroxyacid dehydrogenase UNK4.10 [Aspergillus oryzae RIB40]		NAD binding;oxidation-reduction process;oxidoreductase activity, acting on the CH-OH group of donors, NAD or NADP as acceptor	D-isomer specific 2-hydroxyacid dehydrogenase, NAD-binding domain conserved site 1;D-isomer specific 2-hydroxyacid dehydrogenase, catalytic domain;D-isomer specific 2-hydroxyacid dehydrogenase, NAD-binding domain;NAD(P)-binding domain;D-isomer specific 2-hydroxyacid dehydrogenase, NAD-binding domain conserved site	N	0.18
AFLA_096180	pink	0.569827	0.401544	-0.0177778	DUF636 domain protein [Aspergillus clavatus NRRL 1]		metal ion binding;metabolic process;oxidoreductase activity;carbon-sulfur lyase activity	Glutathione-dependent formaldehyde-activating enzyme/centromere protein V;Mss4-like	N	0.106
AFLA_052210	pink	0.5687	0.266071	-0.0790021	ATP-dependent RNA helicase has1 [Aspergillus oryzae RIB40]		RNA binding;nucleolus;rRNA processing;ATP-dependent helicase activity;ATP binding	P-loop containing nucleoside triphosphate hydrolase;RNA helicase, DEAD-box type, Q motif;DEAD/DEAH box helicase domain;Domain of unknown function DUF4217;Helicase, C-terminal;Helicase superfamily 1/2, ATP-binding domain	N	0.22
AFLA_027590	pink	0.567756	0.223746	0.29203				Centrosomin, N-terminal motif 1	N	0.103
AFLA_061350	pink	0.567476	0.388233	-0.149069					N	0.103
AFLA_079620	pink	0.56614	0.229386	0.0747652					N	0.108
AFLA_132500	pink	0.565948	0.605966	-0.107401	OTU-like cysteine protease [Aspergillus oryzae RIB40]		proteolysis;peptidase activity	OTU domain	N	0.097
AFLA_069550	pink	0.56534	0.525467	0.0337557	pre-mRNA-processing factor 31 [Aspergillus oryzae RIB40]	Spliceosome	quinone binding;NADH dehydrogenase (ubiquinone) activity;metal ion binding;spliceosomal tri-snRNP complex assembly;4 iron, 4 sulfur cluster binding;U4/U6 x U5 tri-snRNP complex;mitochondrial electron transport, NADH to ubiquinone;ubiquinone biosynthetic process;sodium ion transport;proton transport	Prp31 C-terminal;NOSIC;U4/U6 small nuclear ribonucleoprotein Prp31;Nop domain	N	0.103
AFLA_080170	pink	0.563287	0.279686	0.129121	MYB family conidiophore development protein FlbD [Aspergillus oryzae RIB40]		transcription regulatory region DNA binding;cellular response to nitrogen starvation;cleistothecium development;chromatin binding;positive regulation of conidium formation;nucleus;chromatin	SANT/Myb domain;Homeobox domain-like;Myb domain	N	0.182
AFLA_117550	pink	0.563249	0.424051	0.0795576			protein tyrosine phosphatase activity;peptidyl-tyrosine dephosphorylation;tyrosine metabolic process	Tyrosine specific protein phosphatases domain;PTP type protein phosphatase;Protein-tyrosine phosphatase, catalytic;Protein-tyrosine phosphatase-like	N	0.167
AFLA_112810	pink	0.563244	0.478104	0.387561	tryptophan synthase [Aspergillus oryzae RIB40]	Biosynthesis of amino acids;Glycine, serine and threonine metabolism;Phenylalanine, tyrosine and tryptophan biosynthesis	tryptophan synthase activity;cellular response to farnesol;coenzyme binding;tryptophan biosynthetic process;cleistothecium development;tyrosine biosynthetic process;L-phenylalanine biosynthetic process	Tryptophan synthase beta subunit-like PLP-dependent enzyme;Aldolase-type TIM barrel;Tryptophan synthase beta chain/beta chain-like;Ribulose-phosphate binding barrel;Tryptophan synthase, beta chain, conserved site;Tryptophan synthase, beta chain;Tryptophan synthase, alpha chain, active site;Tryptophan synthase, alpha chain	N	0.102
AFLA_112160	pink	0.561539	0.281632	-0.0701302	INSIG domain protein [Aspergillus oryzae RIB40]			Insulin-induced protein family	N	0.13
AFLA_087390	pink	0.560915	0.348519	0.0674295				Protein of unknown function DUF3605	N	0.191
AFLA_128540	pink	0.56091	0.337746	-0.0611291	proline oxidase Put1 [Aspergillus oryzae RIB40]		glutamate biosynthetic process;proline catabolic process;cellular response to amino acid starvation;proline dehydrogenase activity;oxidation-reduction process;arginine metabolic process;proline biosynthetic process	FAD-linked oxidoreductase-like;Proline oxidase family;Proline dehydrogenase domain	N	0.154
AFLA_022310	pink	0.56084	0.383683	-0.150249	cytochrome P450 monooxygenase [Aspergillus oryzae RIB40]		heme binding;oxidoreductase activity, acting on paired donors, with incorporation or reduction of molecular oxygen;monooxygenase activity;iron ion binding;oxidation-reduction process;hyphal growth	Cytochrome P450, E-class, group I;Cytochrome P450	N	0.197
AFLA_035500	pink	0.560618	0.359453	-0.0395052	cytochrome b5 [Aspergillus oryzae RIB40]		endonuclease activity;DNA binding;intracellular;heme binding;zinc ion binding;DNA repair	Cytochrome b5, heme-binding site;Cytochrome b5-like heme/steroid binding domain	N	0.1
AFLA_028430	pink	0.559946	0.45224	-0.108543	DUF726 domain protein [Aspergillus fumigatus Af293]			Protein of unknown function DUF726;Alpha/Beta hydrolase fold	N	0.102
AFLA_081700	pink	0.559496	0.374673	0.0527695	RTA1 domain protein [Aspergillus oryzae RIB40]		response to stress;integral component of membrane	RTA-like protein	N	0.13
AFLA_091610	pink	0.555937	0.141656	0.0297421	short-chain dehydrogenase/reductase family protein [Aspergillus oryzae RIB40]		oxidation-reduction process;oxidoreductase activity	Short-chain dehydrogenase/reductase SDR;NAD(P)-binding domain	N	0.158
AFLA_125820	pink	0.555725	0.443725	0.464219	Phosphoesterase family protein [Beauveria bassiana ARSEF 2860]		L-arabinose metabolic process;alpha-L-arabinofuranosidase activity;nucleotide metabolic process	Alpha-L-arabinofuranosidase B, arabinose-binding domain	N	0.1
AFLA_013300	pink	0.555682	0.27993	-0.299183	oxidoreductase, 2-nitropropane dioxygenase family [Aspergillus oryzae RIB40]	Nitrogen metabolism	binding;hydrolase activity;nitronate monooxygenase activity;dioxygenase activity;oxidation-reduction process;nitrogen compound metabolic process	Nitronate monooxygenase;Aldolase-type TIM barrel	N	0.269
AFLA_030080	pink	0.554786	0.633201	-0.170138	C2H2 transcription factor (TFIIIA) [Aspergillus oryzae RIB40]		regulation of transcription from RNA polymerase II promoter;regulation of penicillin biosynthetic process;transcription regulatory region DNA binding;metal ion binding;cellular response to alkaline pH;cytoplasm;regulation of N',N'',N'''-triacetylfusarinine C biosynthetic process;nucleus	Zinc finger C2H2-type	N	0.105
AFLA_136600	pink	0.554173	0.543311	-0.0593466	mitochondrial co-chaperone GrpE, putative [Aspergillus clavatus NRRL 1]		protein refolding;adenyl-nucleotide exchange factor activity;protein import into mitochondrial matrix;chaperone binding;presequence translocase-associated import motor;phosphoric diester hydrolase activity;mitochondrial matrix;protein homodimerization activity	GrpE nucleotide exchange factor;GrpE nucleotide exchange factor, coiled-coil;GrpE nucleotide exchange factor, head	N	0.168
AFLA_113060	pink	0.553878	0.38745	0.0368303	SUMO-conjugating enzyme [Aspergillus oryzae RIB40]	RNA transport;Ubiquitin mediated proteolysis;NF-kappa B signaling pathway;MicroRNAs in cancer	ubiquitin-protein transferase activity;protein ubiquitination;SUMO transferase activity	Ubiquitin-conjugating enzyme, active site;Ubiquitin-conjugating enzyme/RWD-like;SUMO-conjugating enzyme Ubc9;Ubiquitin-conjugating enzyme E2	N	0.104
AFLA_028620	pink	0.552866	0.0677102	-0.18647	signal recognition particle [Aspergillus oryzae RIB40]	Protein export	endoplasmic reticulum signal peptide binding;SRP-dependent cotranslational protein targeting to membrane;signal recognition particle, endoplasmic reticulum targeting;signal recognition particle binding;7S RNA binding	Signal recognition particle subunit SRP68	N	0.098
AFLA_126850	pink	0.552725	0.378011	-0.124252	vacuolar protease A [Aspergillus oryzae RIB40]	Autophagy - yeast	intracellular;aspartic-type endopeptidase activity;proteolysis	Aspartic peptidase, active site;Aspartic peptidase A1 family;Peptidase family A1 domain;Aspartic peptidase domain	Y	0.526		0.683		0.78
AFLA_094780	pink	0.551221	0.104788	-0.242408					N	0.181
AFLA_061430	pink	0.550207	0.33574	-0.148902	pre-mRNA-splicing factor cwc24 [Aspergillus oryzae RIB40]		ligase activity;RNA splicing;dephosphorylation;DNA binding;phosphatase activity;spliceosomal complex;mRNA processing;zinc ion binding;protein binding	Zinc finger, RING/FYVE/PHD-type;Zinc finger, RING-type, conserved site;Zinc finger, CCCH-type;Zinc finger, RING-type	N	0.103
AFLA_056990	pink	0.549824	0.296701	-0.0949916				Protein of unknown function DUF3431	N	0.383
AFLA_042010	pink	0.549743	0.18296	-0.133651	zinc-dependent alcohol dehydrogenase [Aspergillus oryzae RIB40]	Pentose and glucuronate interconversions;Fructose and mannose metabolism	L-iditol 2-dehydrogenase activity;oxidation-reduction process;zinc ion binding;fructose metabolic process;mannose metabolic process	GroES-like;Alcohol dehydrogenase, N-terminal;NAD(P)-binding domain;Alcohol dehydrogenase, C-terminal;Alcohol dehydrogenase, zinc-type, conserved site	N	0.149
AFLA_019220	pink	0.54922	0.203285	0.131571	short-chain dehydrogenase [Stereum hirsutum FP-91666 SS1]				N	0.11
AFLA_134600	pink	0.54886	0.421004	-0.087772					N	0.12
AFLA_061590	pink	0.548466	0.491754	-0.0667159					N	0.105
AFLA_063190	pink	0.547982	0.336189	0.0449003	tachykinin family protein [Metarhizium acridum CQMa 102]			Fungal transcription factor	N	0.118
AFLA_064910	pink	0.547924	0.168723	-0.293703					N	0.44
AFLA_094320	pink	0.545415	0.210773	0.0468104	ankyrin [Aspergillus oryzae RIB40]		protein binding	Ankyrin repeat-containing domain;F-box domain;Ankyrin repeat	N	0.127
AFLA_130350	pink	0.544669	0.335756	-0.329604	tetratricopeptide repeat domain protein [Aspergillus oryzae RIB40]		protein binding	Tetratricopeptide, SHNi-TPR domain;Tetratricopeptide-like helical domain	N	0.108
AFLA_116410	pink	0.544222	0.158978	0.0724219	toxin biosynthesis protein [Aspergillus oryzae RIB40]			Alpha/beta hydrolase fold-1;Alpha/Beta hydrolase fold	N	0.156
AFLA_046010	pink	0.544046	0.341903	-0.219239	eukaryotic translation initiation factor 5 [Aspergillus oryzae RIB40]	RNA transport;Apoptosis - fly	DNA-directed 5'-3' RNA polymerase activity;transcription, DNA-templated;DNA binding;translation initiation factor activity;zinc ion binding;nucleolus;purine nucleobase metabolic process;pyrimidine nucleobase metabolic process;ribosome;regulation of translational initiation;protein binding	Translation initiation factor IF2/IF5;Translation initiation factor IF2/IF5, N-terminal;Translation initiation factor IF2/IF5, zinc-binding;W2 domain;Armadillo-type fold	N	0.113
AFLA_124510	pink	0.543306	0.144012	-0.194903	glucan endo-1,3-alpha-glucosidase agn1 precursor [Aspergillus oryzae RIB40]		hydrolase activity	Glycoside hydrolase family 71	N	0.151
AFLA_010820	pink	0.543137	0.350967	0.190108			protein kinase activity;protein phosphorylation;ATP binding	Protein kinase-like domain;Protein kinase domain	N	0.111
AFLA_025390	pink	0.541656	0.264391	0.0764593	zinc-regulated transporter 1 [Aspergillus oryzae RIB40]		high-affinity zinc uptake transmembrane transporter activity;high-affinity zinc II ion transport;integral component of plasma membrane;cellular response to pH;response to zinc ion	Zinc/iron permease;Zinc/iron permease, fungal/plant	N	0.105
AFLA_084480	pink	0.541406	0.392655	-0.282818	polysaccharide deacetylase family protein [Aspergillus oryzae RIB40]		hydrolase activity, acting on carbon-nitrogen (but not peptide) bonds;glucose 1-dehydrogenase [NAD(P)] activity;pentose-phosphate shunt	Short-chain dehydrogenase/reductase SDR;NAD(P)-binding domain	N	0.124
AFLA_109120	pink	0.539768	0.272771	0.158119	protein kinase (VPS15) [Aspergillus niger CBS 513.88]	Apelin signaling pathway;Autophagy - animal;Autophagy - yeast;Autophagy - other eukaryotes	protein phosphorylation;ATP binding;protein serine/threonine kinase activity;serine family amino acid metabolic process;protein binding	Serine/threonine-protein kinase, active site;WD40-repeat-containing domain;WD40 repeat;Protein kinase domain;HEAT repeat;WD40/YVTN repeat-like-containing domain;Armadillo-type fold;Protein kinase-like domain;Armadillo-like helical;WD40 repeat, conserved site;HEAT, type 2	N	0.118
AFLA_091700	pink	0.538198	0.269049	-0.131398	asparagine synthetase [Aspergillus oryzae RIB40]	Alanine, aspartate and glutamate metabolism	L-asparagine biosynthetic process;asparagine synthase (glutamine-hydrolyzing) activity;ATP binding;alanine metabolic process;aspartate metabolic process	Asparagine synthase;Nucleophile aminohydrolases, N-terminal;Asparagine synthase, glutamine-hydrolyzing;Rossmann-like alpha/beta/alpha sandwich fold;Glutamine amidotransferase type 2 domain	N	0.256
AFLA_019100	pink	0.537416	0.508322	0.0195742	F-box domain protein [Aspergillus oryzae RIB40]		protein binding	F-box domain	N	0.112
AFLA_131040	pink	0.535946	0.118992	0.084729	serine/threonine-protein kinase KIN28 [Aspergillus oryzae RIB40]	Basal transcription factors;Nucleotide excision repair;Cell cycle	RNA polymerase II carboxy-terminal domain kinase activity;protein phosphorylation;ATP binding;serine family amino acid metabolic process	Protein kinase-like domain;Serine/threonine-protein kinase, active site;Protein kinase domain;Protein kinase, ATP binding site	N	0.106
AFLA_100420	pink	0.535183	0.234049	0.106425	acetamidase [Aspergillus oryzae RIB40]	Arginine and proline metabolism;Phenylalanine metabolism;Tryptophan metabolism;Aminobenzoate degradation;Styrene degradation	carbon-nitrogen ligase activity, with glutamine as amido-N-donor;hydrolase activity, acting on carbon-nitrogen (but not peptide) bonds, in linear amides;nitrogen compound metabolic process	Amidase signature domain;Amidase, conserved site;Amidase	N	0.109
AFLA_048920	pink	0.533635	0.578426	-0.192747	C6 finger domain protein [Aspergillus oryzae RIB40]		regulation of transcription from RNA polymerase II promoter;zinc ion binding;RNA polymerase II transcription factor activity, sequence-specific DNA binding;DNA binding;nucleus	Transcription factor domain, fungi	N	0.101
AFLA_032910	pink	0.532915	0.513986	0.150342					N	0.143
AFLA_041280	pink	0.532524	0.470595	0.28207	dimethylaniline monooxygenase [Aspergillus oryzae RIB40]		monooxygenase activity	Flavin monooxygenase-like;FAD/NAD(P)-binding domain	N	0.126
AFLA_057920	pink	0.532271	0.411372	-0.0924995	ankyrin repeat-containing protein [Aspergillus oryzae RIB40]	Toll and Imd signaling pathway;Proteoglycans in cancer	protein binding	Ankyrin repeat-containing domain;Ankyrin repeat	N	0.129
AFLA_038780	pink	0.53123	0.197092	-0.234585	amino acid transporter [Aspergillus oryzae RIB40]		integral component of membrane	Amino acid transporter, transmembrane domain	N	0.191
AFLA_070190	pink	0.529948	0.213499	-0.0380132					N	0.124
AFLA_046060	pink	0.528635	0.101934	-0.685001	MFS multidrug transporter [Aspergillus oryzae RIB40]		transmembrane transport;integral component of membrane	Major facilitator superfamily domain;Major facilitator superfamily	N	0.189
AFLA_095370	pink	0.527862	0.458414	-0.211718	putative major facilitator superfamily protein [Neofusicoccum parvum UCRNP2]		transmembrane transport;integral component of membrane		N	0.349
AFLA_039800	pink	0.525708	0.435996	0.301107	integral membrane protein [Aspergillus oryzae RIB40]				N	0.11
AFLA_067880	pink	0.523156	0.364188	-0.0404032	transmembrane transporter [Aspergillus oryzae RIB40]		transmembrane transport;integral component of membrane;metal ion binding;regulation of transcription, DNA-templated	Major facilitator superfamily domain;Major facilitator superfamily	N	0.111
AFLA_100970	pink	0.521753	0.51397	0.360372	RNA-directed RNA polymerase (Sad-1) [Aspergillus oryzae RIB40]		transcription, RNA-templated;RNA-directed 5'-3' RNA polymerase activity;heterocyclic compound binding;organic cyclic compound binding;purine nucleobase metabolic process;RNA-directed RNA polymerase complex	RNA-dependent RNA polymerase, eukaryotic-type	N	0.106
AFLA_009070	pink	0.521245	0.359159	-0.114477				Protein of unknown function DUF2841	N	0.108
AFLA_111650	pink	0.518882	0.21381	-0.0310548	threonine dehydratase [Aspergillus oryzae RIB40]	Carbon metabolism;Biosynthesis of amino acids;Glycine, serine and threonine metabolism;Valine, leucine and isoleucine biosynthesis	pyridoxal phosphate binding;isoleucine biosynthetic process;L-threonine ammonia-lyase activity;glycine metabolic process;L-serine metabolic process;threonine metabolic process	ACT-like domain;Threonine dehydratase, biosynthetic;Tryptophan synthase beta subunit-like PLP-dependent enzyme	N	0.135
AFLA_011710	pink	0.518881	0.416761	-0.0373253					Y	0.705		0.933		0.9
AFLA_129330	pink	0.518398	0.442588	0.150688	Ser/Thr protein phosphatase family protein [Aspergillus oryzae RIB40]		catalytic activity;metabolic process	Domain of unknown function DUF2433;Metallo-dependent phosphatase-like	N	0.114
AFLA_135570	pink	0.518279	0.354303	-0.0769809	mitochondrion organization and biogenesis protein [Aspergillus oryzae RIB40]		mitochondrion	Neugrin/Rrg9	N	0.224
AFLA_009420	pink	0.518277	0.223353	0.021083				Heterokaryon incompatibility	N	0.116
AFLA_106090	pink	0.518053	0.267928	0.0218042	O-methyltransferase [Aspergillus oryzae RIB40]		O-methyltransferase activity;methylation	O-methyltransferase, family 2;S-adenosyl-L-methionine-dependent methyltransferase;O-methyltransferase COMT-type	N	0.135
AFLA_092380	pink	0.516332	0.376341	0.0548662			hydrolase activity	Protein Ted1;PGAP5/Cdc1/Ted1;Metallo-dependent phosphatase-like	N	0.353
AFLA_017100	pink	0.515865	0.0549889	-0.149178	beta-galactosidase E [Aspergillus oryzae RIB40]		extracellular region;polysaccharide catabolic process;beta-galactosidase activity;lactose metabolic process;galactose metabolic process;glycosaminoglycan catabolic process;glycosphingolipid metabolic process;beta-galactosidase complex;glycerolipid metabolic process	Glycoside hydrolase, family 35;Beta-galactosidase, domain 3;Galactose-binding domain-like;Glycoside hydrolase 35, catalytic domain;Glycoside hydrolase superfamily;Glycoside hydrolase, family 35, conserved site;Beta-galactosidase jelly roll domain;Beta-galactosidase, domain 2	Y	0.713		0.991	Apoplastic	0.58
AFLA_088820	pink	0.514917	0.460207	0.0650764	phenylacetate 2-hydroxylase [Aspergillus oryzae RIB40]	Styrene degradation	iron ion binding;3-hydroxyphenylacetate 6-hydroxylase activity;heme binding;meiotic chromosome segregation;nucleus;chromosome, centromeric region;aromatase activity;oxidation-reduction process	Cytochrome P450, E-class, group I;Cytochrome P450	N	0.197
AFLA_027050	pink	0.514559	0.343169	0.0577701	cystathionine gamma-synthase [Aspergillus oryzae RIB40]	Biosynthesis of amino acids;Sulfur metabolism;Cysteine and methionine metabolism;Selenocompound metabolism	pyridoxal phosphate binding;metabolic process;transferase activity, transferring phosphorus-containing groups	Cys/Met metabolism, pyridoxal phosphate-dependent enzyme;Pyridoxal phosphate-dependent transferase, major region, subdomain 1;Pyridoxal phosphate-dependent transferase, subdomain 2;Pyridoxal phosphate-dependent transferase	N	0.163
AFLA_048220	pink	0.514176	0.225186	-0.290651				Domain of unknown function DUF2431	N	0.106
AFLA_070330	pink	0.513927	0.0197388	-0.600579	kinesin light chain [Aspergillus oryzae RIB40]		kinesin complex;nucleotide binding;microtubule motor activity;microtubule;microtubule-based process;protein binding	Tetratricopeptide repeat;Tetratricopeptide-like helical domain;Kinesin light chain	N	0.212
AFLA_005640	pink	0.512858	0.146214	0.154387	asparaginase [Aspergillus oryzae RIB40]		1-alkyl-2-acetylglycerophosphocholine esterase activity;asparaginase activity;asparagine metabolic process;1-alkyl-2-acetylglycerophosphocholine esterase complex;lipid catabolic process;glycerolipid metabolic process;alanine metabolic process;aspartate metabolic process;protein binding	Asparaginase/glutaminase-like;Ankyrin repeat-containing domain;Ankyrin repeat;L-asparaginase, N-terminal;L-asparaginase, C-terminal domain	N	0.113
AFLA_092420	pink	0.512699	0.317396	-0.158528	MIZ zinc finger domain protein [Aspergillus fumigatus Af293]		zinc ion binding	Zinc finger, MIZ-type;Rubredoxin, iron-binding site	N	0.185
AFLA_098330	pink	0.512557	0.547539	-0.211726	UBA/TS-N domain protein [Aspergillus oryzae RIB40]		protein binding	UBA-like;Tetratricopeptide-like helical domain;Ubiquitin-associated domain;DnaJ domain	N	0.108
AFLA_018350	pink	0.512425	0.376544	-0.298355					N	0.145
AFLA_033350	pink	0.510766	0.32079	-0.12272	lipin Smp2 [Aspergillus oryzae RIB40]	Glycerolipid metabolism;Glycerophospholipid metabolism		LNS2/PITP;Lipin/Ned1/Smp2 (LNS2);HAD-like domain	N	0.104
AFLA_105990	pink	0.510006	0.212735	-0.267266	Zn2/Cys6 DNA-binding protein [Glarea lozoyensis ATCC 20868]		RNA polymerase II transcription factor activity, sequence-specific DNA binding;regulation of transcription from RNA polymerase II promoter;nucleus;zinc ion binding	Zn(2)-C6 fungal-type DNA-binding domain	N	0.132
AFLA_074340	pink	0.508383	0.33593	0.0403169	YgbK-like protein [Glarea lozoyensis ATCC 20868]		oxidation-reduction process;oxidoreductase activity	Putative sugar-binding, N-terminal domain	N	0.145
AFLA_136550	pink	0.508112	0.168017	-0.176166	3' exoribonuclease family protein (Rrp42) [Aspergillus oryzae RIB40]	RNA degradation	hydrolase activity	Ribosomal protein S5 domain 2-type fold;Exoribonuclease, phosphorolytic domain 1	N	0.138
AFLA_088420	pink	0.505474	0.377165	-0.251732					N	0.178
AFLA_039620	pink	0.504278	0.1766	-0.320671	tetracycline-efflux transporter [Aspergillus oryzae RIB40]		integral component of membrane;plasma membrane;transmembrane transport;transporter activity	Tetracycline resistance protein TetA/multidrug resistance protein MdtG;Major facilitator superfamily;Major facilitator superfamily domain	N	0.119
AFLA_113640	pink	0.500129	0.468992	-0.112072					N	0.111
AFLA_057770	pink	0.495944	0.466278	0.00697743	pectate lyase plyB [Aspergillus oryzae RIB40]	Pentose and glucuronate interconversions;Quorum sensing	extracellular region;metal ion binding;pectate lyase activity;fibrinogen binding;pectin catabolic process	Pectate lyase/Amb allergen;Pectin lyase fold;Pectin lyase fold/virulence factor	Y	0.882		0.825	Apoplastic	0.78
AFLA_103530	pink	0.495882	0.263308	0.12545				INO80 complex subunit 3	N	0.104
AFLA_113870	pink	0.495813	0.281854	-0.175388					N	0.118
AFLA_064720	pink	0.495332	0.438064	0.116897	sugar transporter [Aspergillus oryzae RIB40]		integral component of membrane;substrate-specific transmembrane transporter activity;transmembrane transport;carbohydrate transport	Sugar/inositol transporter;Major facilitator superfamily domain;Major facilitator, sugar transporter-like	N	0.311
AFLA_062870	pink	0.49333	0.377767	0.0783519					N	0.18					smurf_cluster_20
AFLA_016770	pink	0.49292	0.0888706	0.0129537	C2H2 type zinc finger domain protein [Neosartorya fischeri NRRL 181]		regulation of transcription from RNA polymerase II promoter;zinc ion binding;RNA polymerase II transcription factor activity, sequence-specific DNA binding;DNA binding;nucleus	Zn(2)-C6 fungal-type DNA-binding domain;Transcription factor domain, fungi	N	0.103
AFLA_082560	pink	0.491929	0.215698	0.162177			DNA-templated transcription, initiation;transcription factor TFIID complex	Transcription initiation factor TFIID component TAF4	N	0.104
AFLA_033170	pink	0.489291	0.305063	0.0189381	transcription factor IIA, alpha/beta subunit family protein [Aspergillus oryzae RIB40]	Basal transcription factors;Viral carcinogenesis	transcription initiation from RNA polymerase II promoter;transcription factor TFIIA complex	Transcription factor IIA, helical;Transcription factor IIA, alpha/beta subunit;Transcription factor IIA, beta-barrel	N	0.106
AFLA_094740	pink	0.489041	0.492672	-0.0172811	zinc-binding oxidoreductase CipB [Aspergillus oryzae RIB40]		zinc ion binding;oxidoreductase activity;oxidation-reduction process	GroES-like;Alcohol dehydrogenase, N-terminal;NAD(P)-binding domain;Alcohol dehydrogenase, C-terminal;Polyketide synthase, enoylreductase domain	N	0.127
AFLA_089560	pink	0.487654	0.264346	-0.101124	pyruvate decarboxylase [Aspergillus oryzae RIB40]	Glycolysis / Gluconeogenesis	ethanol biosynthetic process involved in glucose fermentation to ethanol;thiamine pyrophosphate binding;magnesium ion binding;carboxy-lyase activity	Thiamine pyrophosphate (TPP)-dependent enzyme;Thiamine pyrophosphate enzyme, central domain;Thiamine pyrophosphate enzyme, C-terminal TPP-binding;DHS-like NAD/FAD-binding domain;Thiamine pyrophosphate enzyme, N-terminal TPP-binding domain;Thiamin diphosphate-binding fold	N	0.177
AFLA_015490	pink	0.487335	0.491873	-0.107204	FAD monooxygenase [Aspergillus oryzae RIB40]		oxidation-reduction process;phenol 2-monooxygenase activity;iron-sulfur cluster binding;lyase activity;nitrobenzene metabolic process;hexachlorocyclohexane metabolic process;xylene catabolic process;toluene catabolic process	FAD-binding domain;Phenol hydroxylase, C-terminal dimerisation domain;FAD/NAD(P)-binding domain;Thioredoxin-like fold	N	0.126
AFLA_083750	pink	0.486508	0.597465	0.0262899	importin beta-1 subunit [Aspergillus oryzae RIB40]	RNA transport	oxidoreductase activity;Ran GTPase binding;nucleocytoplasmic transport;nuclear envelope;protein transporter activity;intracellular protein transport;zinc ion binding;oxidation-reduction process	Armadillo-type fold;Armadillo-like helical;Importin-beta, N-terminal domain	N	0.115
AFLA_106450	pink	0.486496	0.14277	-0.0481337	GPI anchored CFEM domain protein [Aspergillus oryzae RIB40]			Extracellular membrane protein, CFEM domain	Y	0.811		0.996	Apoplastic	0.89
AFLA_038590	pink	0.486481	0.292945	-0.283854	ankyrin repeat protein [Aspergillus oryzae RIB40]		protein binding	Ankyrin repeat-containing domain;Ankyrin repeat	N	0.113
AFLA_087080	pink	0.484417	0.245873	0.199182	C6 transcription factor, putative [Metarhizium anisopliae ARSEF 23]		zinc ion binding;DNA binding;nucleus;transcription, DNA-templated	Transcription factor domain, fungi	N	0.103
AFLA_018380	pink	0.483853	0.0956317	-0.336849	N-(5'-phosphoribosyl)anthranilate isomerase [Aspergillus oryzae RIB40]	Biosynthesis of amino acids;Phenylalanine, tyrosine and tryptophan biosynthesis	peptidase activity;signal peptidase complex;integral component of membrane;signal peptide processing;anthranilate synthase activity;indole-3-glycerol-phosphate synthase activity;phosphoribosylanthranilate isomerase activity;tryptophan biosynthetic process;anthranilate synthase complex;tyrosine biosynthetic process;L-phenylalanine biosynthetic process	Anthranilate synthase/para-aminobenzoate synthase like domain;Class I glutamine amidotransferase-like;N-(5'phosphoribosyl) anthranilate isomerase (PRAI);Aldolase-type TIM barrel;Indole-3-glycerol phosphate synthase, conserved site;Ribulose-phosphate binding barrel;WGR domain;Indole-3-glycerol phosphate synthase;BRCT domain;Glutamine amidotransferase	N	0.121
AFLA_047200	pink	0.483566	-0.0693717	-0.330246	palmitoyltransferase AKR1 [Aspergillus oryzae RIB40]		Golgi membrane;protein-cysteine S-palmitoyltransferase activity;early endosome membrane;integral component of membrane;zinc ion binding;acyl-carrier-protein biosynthetic process;protein binding	Ankyrin repeat-containing domain;Ankyrin repeat;Palmitoyltransferase, DHHC domain	N	0.107					smurf_cluster_16
AFLA_029400	pink	0.481298	0.331612	-0.154506	Vanillyl-alcohol oxidase [Pestalotiopsis fici W106-1]		flavin adenine dinucleotide binding;metabolic process;catalytic activity	Vanillyl-alcohol oxidase/Cytokinin dehydrogenase C-terminal domain;Vanillyl-alcohol oxidase, C-terminal subdomain 2;FAD-linked oxidase-like, C-terminal	N	0.195
AFLA_068830	pink	0.480011	0.158535	-0.533735	alpha-1,2-mannosidase family protein [Aspergillus oryzae RIB40]		hydrolase activity;carbohydrate binding;carbohydrate metabolic process	Glycoside hydrolase-type carbohydrate-binding;Six-hairpin glycosidase-like;Glycosyl hydrolase family 92;Alpha-1,2-mannosidase, putative	Y	0.77		0.971	Apoplastic	0.64
AFLA_080800	pink	0.474695	0.224916	0.095054	F-box domain protein [Aspergillus niger CBS 513.88]			Leucine-rich repeat domain, L domain-like	N	0.119
AFLA_046070	pink	0.474028	0.0540278	-0.629746	MFS multidrug transporter [Aspergillus oryzae RIB40]		transmembrane transport;integral component of membrane;carbohydrate transport	Major facilitator superfamily domain;Major facilitator superfamily	N	0.101
AFLA_069220	pink	0.472601	0.33376	0.101578	Zn(II)2Cys6 transcription factor [Aspergillus oryzae RIB40]		RNA polymerase II transcription factor activity, sequence-specific DNA binding;regulation of transcription from RNA polymerase II promoter;nucleus;zinc ion binding	Zn(2)-C6 fungal-type DNA-binding domain	N	0.128
AFLA_132610	pink	0.472403	0.319978	0.126701	protein phosphatase type 2A protein [Aspergillus oryzae RIB40]		regulation of transcription from RNA polymerase II promoter;RNA polymerase II transcription cofactor activity;mediator complex;phosphoprotein phosphatase activity;protein dephosphorylation	Metallo-dependent phosphatase-like;Calcineurin-like phosphoesterase domain, ApaH type;Serine/threonine-specific protein phosphatase/bis(5-nucleosyl)-tetraphosphatase	N	0.143
AFLA_070180	pink	0.471008	0.227495	-0.0861968	Heterokaryon incompatibility protein, putative [Coccidioides posadasii C735 delta SOWgp]			Heterokaryon incompatibility	N	0.107
AFLA_051700	pink	0.46742	0.230137	0.100179	DNA repair protein Rad50 [Aspergillus oryzae RIB40]	Homologous recombination;Non-homologous end-joining	Mre11 complex;DNA damage checkpoint;ATP binding;response to UV;DNA repair;telomere maintenance;ATPase activity	P-loop containing nucleoside triphosphate hydrolase;DNA repair protein Rad50, eukaryotes	N	0.147
AFLA_021600	pink	0.467182	0.351884	0.110633	beta-1,3-exoglucosidase [Aspergillus oryzae RIB40]		glucan exo-1,3-beta-glucosidase activity;glucan endo-1,6-beta-glucosidase activity;glucan catabolic process;starch metabolic process;sucrose metabolic process	Glycoside hydrolase superfamily;Glycoside hydrolase, family 5	Y	0.808		0.771	Apoplastic	0.74
AFLA_119060	pink	0.464733	0.558757	-0.369764					N	0.327
AFLA_068170	pink	0.462597	0.323445	-0.0890191	vegetative incompatibility protein HET-E-1 [Pyrenophora tritici-repentis Pt-1C-BFP]		protein binding	Ankyrin repeat-containing domain;P-loop containing nucleoside triphosphate hydrolase;Ankyrin repeat	N	0.119
AFLA_075840	pink	0.462491	0.152181	0.134522	hyaluronan synthase [Aspergillus oryzae RIB40]			Nucleotide-diphospho-sugar transferases;Glycosyltransferase 2-like	N	0.132
AFLA_137980	pink	0.462108	0.300038	-0.0228999	NADH-cytochrome b5 reductase 1 [Aspergillus oryzae RIB40]	Amino sugar and nucleotide sugar metabolism	cytochrome-b5 reductase activity, acting on NAD(P)H;endoplasmic reticulum membrane;integral component of membrane;mitochondrial outer membrane;sterigmatocystin biosynthetic process;oxidation-reduction process;amino sugar metabolic process;obsolete electron transport	Ferredoxin reductase-type FAD-binding domain;Riboflavin synthase-like beta-barrel;NADH:cytochrome b5 reductase (CBR);Oxidoreductase, FAD-binding domain;Flavoprotein pyridine nucleotide cytochrome reductase;Oxidoreductase FAD/NAD(P)-binding	N	0.244
AFLA_014950	pink	0.461692	-0.0163638	-0.053558	glycosyltransferase family protein [Aspergillus oryzae RIB40]		alpha-1,6-mannosyltransferase activity;protochlorophyllide reductase activity;oxidation-reduction process;alpha-1,6-mannosyltransferase complex;chlorophyll biosynthetic process;photosynthesis, dark reaction	Short-chain dehydrogenase/reductase SDR;NAD(P)-binding domain	N	0.171
AFLA_022280	pink	0.460534	0.291367	-0.278091	tetracycline transporter [Aspergillus oryzae RIB40]		transmembrane transport;integral component of membrane;regulation of transcription from RNA polymerase II promoter;zinc ion binding;RNA polymerase II transcription factor activity, sequence-specific DNA binding;DNA binding;transporter activity;nucleus	Sugar transporter, conserved site;Major facilitator superfamily domain;Major facilitator superfamily	N	0.229
AFLA_119030	pink	0.460145	0.424765	-0.0603624	F-box domain protein [Aspergillus oryzae RIB40]		protein binding	F-box domain;Leucine-rich repeat domain, L domain-like	N	0.138
AFLA_059030	pink	0.459915	0.199163	-0.210987					N	0.26
AFLA_021030	pink	0.458952	0.208129	0.123834	serine/threonine protein kinase [Aspergillus oryzae RIB40]	MAPK signaling pathway - yeast;FoxO signaling pathway;Sphingolipid signaling pathway;PI3K-Akt signaling pathway;AMPK signaling pathway;mTOR signaling pathway;Autophagy - animal;Apoptosis;Focal adhesion;T cell receptor signaling pathway;Fc epsilon RI signaling pathway;Insulin signaling pathway;PPAR signaling pathway;Thyroid hormone signaling pathway;Aldosterone-regulated sodium reabsorption;Neurot…	protein phosphorylation;ATP binding;protein serine/threonine kinase activity;serine family amino acid metabolic process	Protein kinase-like domain;Serine/threonine-protein kinase, active site;PH domain-like;Protein kinase domain;Protein kinase, ATP binding site	N	0.104
AFLA_006450	pink	0.458488	0.406925	0.42619	adenylate kinase 3 [Aspergillus oryzae RIB40]	Pyrimidine metabolism	ATP binding;nucleobase-containing compound metabolic process;phosphorylation;nucleobase-containing compound kinase activity	P-loop containing nucleoside triphosphate hydrolase;Adenylate kinase/UMP-CMP kinase	N	0.21
AFLA_108800	pink	0.456651	0.24383	0.0572988	UDP-galactopyranose mutase [Metarhizium anisopliae ARSEF 23]		cytoplasm;UDP-galactopyranose mutase activity;hyphal growth;fungal-type cell wall polysaccharide biosynthetic process;fungal-type cell wall organization;fungal-type cell wall;galactose metabolic process		N	0.108
AFLA_014340	pink	0.455759	0.16442	-0.168431	C6 zinc finger domain protein [Aspergillus oryzae RIB40]		regulation of transcription from RNA polymerase II promoter;zinc ion binding;RNA polymerase II transcription factor activity, sequence-specific DNA binding;nucleus	Fungal transcription factor;Zn(2)-C6 fungal-type DNA-binding domain	N	0.112
AFLA_121020	pink	0.452154	0.385867	0.0853657	lipase [Aspergillus oryzae RIB40]		triglyceride lipase activity;lipid catabolic process;glycerolipid metabolic process	Lipase, secreted;Alpha/Beta hydrolase fold	Y	0.859		0.991	Apoplastic	0.63
AFLA_001180	pink	0.452109	0.107137	0.132181	pheromone-regulated membrane protein [Aspergillus oryzae RIB40]			Putative threonine/serine exporter;Threonine/Serine exporter, ThrE	N	0.103
AFLA_005620	pink	0.4474	0.158953	0.0466855	nitrogen metabolite repression protein nmrA [Aspergillus oryzae RIB40]		NADH binding;nitrogen catabolite repression of transcription from RNA polymerase II promoter;oxidation-reduction process;NADP+ binding;ammonium ion binding;glutamine binding;NAD+ binding;oxidoreductase activity;protein binding;NADPH binding;cytoplasm;nucleus	NmrA-like domain;NAD(P)-binding domain	N	0.14
AFLA_030450	pink	0.446256	0.370497	-0.209281	trehalose synthase (Ccg-9) [Aspergillus oryzae RIB40]		transferase activity, transferring glycosyl groups;biosynthetic process	Glycosyl transferase, family 1	N	0.119
AFLA_015570	pink	0.445537	0.336275	0.0127082			identical protein binding		N	0.108
AFLA_110720	pink	0.441446	0.175345	-0.16738					N	0.225
AFLA_117750	pink	0.440155	0.243491	0.0339417					N	0.1
AFLA_066750	pink	0.433844	0.206249	0.129723	beta-glucosidase D [Aspergillus niger CBS 513.88]	Starch and sucrose metabolism;Cyanoamino acid metabolism;Phenylpropanoid biosynthesis	secondary metabolic process;cellulose catabolic process;extracellular region;beta-glucosidase activity	Fibronectin type III-like domain;Glycoside hydrolase, family 3, N-terminal;Glycoside hydrolase family 3 C-terminal domain;Glycoside hydrolase superfamily	N	0.147					smurf_cluster_22a
AFLA_044890	pink	0.429258	0.185341	-0.0531822					N	0.11
AFLA_001660	pink	0.4203	0.0396846	0.106177					N	0.103
AFLA_063120	pink	0.419935	0.162398	-0.0514514	FAD binding domain protein [Aspergillus oryzae RIB40]		flavin adenine dinucleotide binding;UDP-N-acetylmuramate dehydrogenase activity;oxidation-reduction process;amino sugar metabolic process	Berberine/berberine-like;CO dehydrogenase flavoprotein-like, FAD-binding, subdomain 2;FAD-binding, type 2;FAD linked oxidase, N-terminal	Y	0.498		0.991		0.52
AFLA_043430	pink	0.405085	0.305928	0.167588	putative f-box domain protein [Togninia minima UCRPA7]			Leucine-rich repeat domain, L domain-like	N	0.209
AFLA_067870	darkred	0.945338	0.549439	-0.305006	integral membrane protein [Aspergillus oryzae RIB40]				N	0.143
AFLA_048540	darkred	0.922261	0.484701	-0.215371	ABC multidrug transporter Mdr1 [Aspergillus oryzae RIB40]	ABC transporters;Bile secretion;MicroRNAs in cancer	integral component of membrane;cellular response to drug;xenobiotic-transporting ATPase activity;obsolete ATP catabolic process;ATP binding;plasma membrane;drug transmembrane transport	ABC transporter, conserved site;P-loop containing nucleoside triphosphate hydrolase;ABC transporter-like;AAA+ ATPase domain;ABC transporter type 1, transmembrane domain	N	0.102
AFLA_096400	darkred	0.918057	0.521996	-0.357727	FAD binding monooxygenase [Aspergillus oryzae RIB40]		austinol biosynthetic process;dehydroaustinol biosynthetic process;monooxygenase activity;oxidation-reduction process	FAD-binding domain;FAD/NAD(P)-binding domain	N	0.318					smurf_cluster_32
AFLA_096390	darkred	0.910069	0.538408	-0.377417	geranylgeranyl diphosphate synthase [Aspergillus niger CBS 513.88]		geranyltranstransferase activity;farnesyltranstransferase activity;dimethylallyltranstransferase activity;steroid biosynthetic process;terpenoid biosynthetic process	Isoprenoid synthase domain;Polyprenyl synthetase	N	0.329					smurf_cluster_32
AFLA_084080	darkred	0.899921	0.611848	-0.241088	tryptophan dimethylallyltransferase, putative [Coccidioides posadasii C735 delta SOWgp]		single-organism cellular process;secondary metabolic process;alkaloid metabolic process;heterocycle metabolic process;cellular nitrogen compound metabolic process;tryptophan dimethylallyltransferase activity;organic cyclic compound metabolic process	Aromatic prenyltransferase, DMATS-type	N	0.112					smurf_cluster_29
AFLA_116460	darkred	0.898908	0.521843	-0.359302	phospholipase/carboxylesterase [Aspergillus oryzae RIB40]			Alpha/Beta hydrolase fold;Serine hydrolase FSH	N	0.118
AFLA_084740	darkred	0.897677	0.57491	-0.246913					N	0.138
AFLA_096170	darkred	0.884195	0.54318	-0.326993	bacterial alpha-L-rhamnosidase domain protein [Neosartorya fischeri NRRL 181]		catalytic activity;metabolic process	Bacterial alpha-L-rhamnosidase N-terminal;Galactose-binding domain-like;Alpha-L-rhamnosidase, concanavalin-like domain;Six-hairpin glycosidase-like;Immunoglobulin-like fold;Phosphatidylinositol-specific phospholipase C, X domain	N	0.106
AFLA_035580	darkred	0.883498	0.494621	-0.327135	alcohol dehydrogenase [Aspergillus oryzae RIB40]	Degradation of aromatic compounds;Glycolysis / Gluconeogenesis;Fatty acid degradation;Tyrosine metabolism;Retinol metabolism;Chloroalkane and chloroalkene degradation;Naphthalene degradation;Metabolism of xenobiotics by cytochrome P450;Drug metabolism - cytochrome P450	hydrolase activity;oxidation-reduction process;zinc ion binding;alcohol dehydrogenase (NAD) activity	GroES-like;Alcohol dehydrogenase, N-terminal;NAD(P)-binding domain;Alcohol dehydrogenase, C-terminal;Alcohol dehydrogenase, zinc-type, conserved site	N	0.182
AFLA_046740	darkred	0.860818	0.451998	-0.264526	NADP-dependent malic enzyme MaeA [Aspergillus oryzae RIB40]	Carbon metabolism;Pyruvate metabolism;Carbon fixation in photosynthetic organisms	metal ion binding;malate dehydrogenase (decarboxylating) (NAD+) activity;malate dehydrogenase (decarboxylating) (NADP+) activity;NAD binding;malate metabolic process;pyruvate metabolic process;tricarboxylic acid cycle;carbon utilization	Malic enzyme, N-terminal domain;Malic oxidoreductase;Malic enzyme, conserved site;Malic enzyme, NAD-binding;NAD(P)-binding domain	N	0.153
AFLA_113080	darkred	0.858288	0.593672	-0.189455	peroxisomal-coenzyme A synthetase [Aspergillus oryzae RIB40]		long-chain fatty acid metabolic process;long-chain fatty acid-CoA ligase activity	AMP-dependent synthetase/ligase;AMP-binding enzyme, C-terminal domain;AMP-binding, conserved site	N	0.128
AFLA_062680	darkred	0.856351	0.415122	0.0183156	ZIP Zinc transporter [Aspergillus oryzae RIB40]		metal ion transport;membrane;metal ion transmembrane transporter activity;transmembrane transport	Zinc/iron permease	Y	0.721		0.877		0.62
AFLA_111540	darkred	0.838309	0.60266	-0.212155	C6 transcription factor [Colletotrichum gloeosporioides Nara gc5]				Y	0.863		0.795		0.93
AFLA_085730	darkred	0.835587	0.684661	-0.191429	putative idi-2 precursor protein [Eutypa lata UCREL1]				Y	0.616	Effector	0.925	Apoplastic	0.69
AFLA_101300	darkred	0.824056	0.584138	-0.241505	integral membrane protein [Aspergillus oryzae RIB40]				N	0.156
AFLA_096640	darkred	0.819045	0.539824	-0.019186	putative family protein [Eutypa lata UCREL1]		2-methylcitrate dehydratase activity;propionate catabolic process	MmgE/PrpD	N	0.138
AFLA_112580	darkred	0.817334	0.625335	-0.199496	serine carboxypeptidase [Aspergillus oryzae RIB40]		serine-type carboxypeptidase activity;proteolysis	Peptidase S10, serine carboxypeptidase;Alpha/Beta hydrolase fold	N	0.305
AFLA_043190	darkred	0.816035	0.379118	-0.453783				Folliculin	N	0.183
AFLA_001710	darkred	0.810387	0.579847	0.416952	aldo-keto reductase yakc [NADP+] [Aspergillus oryzae RIB40]		O-methyltransferase activity;oxidoreductase activity;oxidation-reduction process	Aldo/keto reductase;NADP-dependent oxidoreductase domain	N	0.14
AFLA_064610	darkred	0.809603	0.511366	-0.24732	short-chain oxidoreductase [Aspergillus oryzae RIB40]		oxidation-reduction process;oxidoreductase activity	Short-chain dehydrogenase/reductase SDR;Short-chain dehydrogenase/reductase, conserved site;NAD(P)-binding domain	N	0.122					smurf_cluster_21
AFLA_126140	darkred	0.795898	0.534025	-0.0654103				Sensitivity To Red Light Reduced-like, SRR1	N	0.101
AFLA_056930	darkred	0.794359	0.565694	-0.309951	carboxyphosphonoenolpyruvate phosphonomutase-like protein [Aspergillus oryzae RIB40]		transferase activity;single-organism metabolic process	Pyruvate/Phosphoenolpyruvate kinase-like domain	N	0.12
AFLA_073290	darkred	0.79113	0.545083	-0.10762	phospho-2-dehydro-3-deoxyheptonate aldolase, phenylalanine-inhibited [Aspergillus oryzae RIB40]	Biosynthesis of amino acids;Phenylalanine, tyrosine and tryptophan biosynthesis;Quorum sensing	cytoplasm;RNA binding;chorismate biosynthetic process;3-deoxy-7-phosphoheptulonate synthase activity;mRNA processing;nucleus;tryptophan biosynthetic process;tyrosine biosynthetic process;L-phenylalanine biosynthetic process	DHAP synthase, class 1;Aldolase-type TIM barrel;DAHP synthetase I/KDSA	N	0.101
AFLA_088470	darkred	0.784683	0.407336	-0.30706	AAA family ATPase/60S ribosome export protein Rix7, putative [Aspergillus clavatus NRRL 1]	Ribosome biogenesis in eukaryotes	nucleoside-triphosphatase activity;ATP binding	ATPase, AAA-type, core;P-loop containing nucleoside triphosphate hydrolase;AAA+ ATPase domain;ATPase, AAA-type, conserved site	N	0.109
AFLA_082720	darkred	0.77436	0.549826	-0.274606	fatty acid elongase (Gig30) [Aspergillus oryzae RIB40]		integral component of membrane;acid-amino acid ligase activity	ELO family	N	0.125
AFLA_024800	darkred	0.761585	0.500457	-0.012108	GNAT family acetyltransferase [Aspergillus oryzae RIB40]		N-acetyltransferase activity;acyl-carrier-protein biosynthetic process	Acyl-CoA N-acyltransferase;GNAT domain	N	0.15
AFLA_057960	darkred	0.761128	0.369295	-0.381021			catechol 1,2-dioxygenase activity;ferric iron binding;oxidation-reduction process;benzoate metabolic process;1,4-dichlorobenzene catabolic process;xylene catabolic process;toluene catabolic process;carbazole catabolic process	Intradiol ring-cleavage dioxygenase, core	N	0.142
AFLA_096160	darkred	0.759211	0.480404	0.0243995	beta-glucosidase 1B [Aspergillus oryzae RIB40]	Starch and sucrose metabolism;Cyanoamino acid metabolism;Phenylpropanoid biosynthesis	carbohydrate metabolic process;hydrolase activity, hydrolyzing O-glycosyl compounds	Glycoside hydrolase superfamily;Glycosyl hydrolases family 1, N-terminal conserved site;Glycoside hydrolase family 1	N	0.103
AFLA_036560	darkred	0.756604	0.398966	-0.643543	threonine rich protein [Aspergillus niger CBS 513.88]			Kre9/Knh1 family	Y	0.652		0.909	Apoplastic	0.77
AFLA_133640	darkred	0.753355	0.37037	-0.371281	cell wall cysteine-rich protein [Colletotrichum gloeosporioides Nara gc5]		extracellular region;chitin metabolic process;chitin binding	Chitin binding domain	Y	0.72		0.886	Apoplastic	0.69
AFLA_067330	darkred	0.75038	0.49932	-0.295487				HotDog domain	N	0.141
AFLA_046040	darkred	0.74785	0.271189	0.0648332					N	0.118
AFLA_032590	darkred	0.743139	0.350778	0.15759	MFS multidrug transporter [Aspergillus niger CBS 513.88]		transmembrane transport;integral component of membrane	Major facilitator superfamily domain;Major facilitator superfamily	N	0.125
AFLA_132980	darkred	0.736782	0.556468	-0.3934	forkhead domain protein [Aspergillus oryzae RIB40]		regulation of transcription, DNA-templated;sequence-specific DNA binding;transcription factor activity, sequence-specific DNA binding;developmental process;nucleus;transcription factor complex	Fork head domain;Winged helix-turn-helix DNA-binding domain;Fork head domain conserved site 2	N	0.106
AFLA_048470	darkred	0.726606	0.572904	-0.169599	AT hook motif protein [Neosartorya fischeri NRRL 181]		DNA binding		N	0.118
AFLA_048300	darkred	0.722648	0.265413	-0.558241	corA family metal ion transporter [Aspergillus oryzae RIB40]		metal ion transport;membrane;metal ion transmembrane transporter activity;transmembrane transport;protein binding	Frizzled domain;Mg2+ transporter protein, CorA-like/Zinc transport protein ZntB;Stretch-activated cation channel Mid1	N	0.108
AFLA_013760	darkred	0.71863	0.52466	0.422646	endoglucanase-4 [Aspergillus oryzae RIB40]		extracellular region;cellulase activity;cellulose binding;starch metabolic process;sucrose metabolic process	Glycoside hydrolase, family 61	Y	0.653		0.965	Apoplastic	0.87
AFLA_058370	darkred	0.717779	0.407166	-0.313085					N	0.137
AFLA_119710	darkred	0.715714	0.356189	-0.24547	hydroxymethylglutaryl-CoA synthase [Aspergillus oryzae RIB40]	Butanoate metabolism;Synthesis and degradation of ketone bodies;Valine, leucine and isoleucine degradation;Terpenoid backbone biosynthesis	hydroxymethylglutaryl-CoA synthase activity;isoprenoid biosynthetic process;ergosterol biosynthetic process;acetyl-CoA metabolic process;isoleucine catabolic process;leucine catabolic process;valine catabolic process;cellular ketone body metabolic process	Hydroxymethylglutaryl-CoA synthase, eukaryotic;Hydroxymethylglutaryl-coenzyme A synthase C-terminal domain;Hydroxymethylglutaryl-coenzyme A synthase, N-terminal;Thiolase-like;Hydroxymethylglutaryl-coenzyme A synthase, active site	N	0.103
AFLA_111190	darkred	0.714309	0.369016	-0.390069	acyl-CoA dehydrogenase [Aspergillus oryzae RIB40]		heme binding;flavin adenine dinucleotide binding;long-chain-acyl-CoA dehydrogenase activity;oxidation-reduction process;obsolete electron transport;fatty acid metabolic process	Acyl-CoA dehydrogenase/oxidase C-terminal;Acyl-CoA oxidase/dehydrogenase, central domain;Acyl-CoA dehydrogenase/oxidase, N-terminal;Cytochrome b5-like heme/steroid binding domain;Acyl-CoA dehydrogenase/oxidase, N-terminal and middle domain	N	0.103
AFLA_019490	darkred	0.714075	0.400818	-0.555032	thiJ/PfpI family protein [Aspergillus oryzae RIB40]		intracellular;hydrolase activity	Class I glutamine amidotransferase-like;DJ-1/PfpI	N	0.168
AFLA_076800	darkred	0.711763	0.526277	0.0189283	2,3-dihydroxybenzoic acid decarboxylase [Aspergillus oryzae RIB40]	Benzoate degradation;Aminobenzoate degradation	o-pyrocatechuate decarboxylase activity;hydrolase activity;benzoate catabolic process via hydroxylation;carbazole catabolic process	Amidohydrolase-related;Metal-dependent hydrolase	N	0.129
AFLA_057610	darkred	0.711074	0.579538	0.455068	primary amine oxidase 2 [Aspergillus oryzae RIB40]	Glycine, serine and threonine metabolism;Tyrosine metabolism;Phenylalanine metabolism;beta-Alanine metabolism;Isoquinoline alkaloid biosynthesis;Tropane, piperidine and pyridine alkaloid biosynthesis	quinone binding;Arp2/3 protein complex;copper ion binding;primary amine oxidase activity;oxidation-reduction process;Arp2/3 complex-mediated actin nucleation;ATP binding;amine metabolic process	Copper amine oxidase;Copper amine oxidase, C-terminal;Copper amine oxidase, N3-terminal;Copper amine oxidase, N-terminal;Copper amine oxidase, N2-terminal	N	0.143
AFLA_011080	darkred	0.702771	0.563919	0.439099	exo-1,4-beta-xylosidase xlnD [Aspergillus oryzae RIB40]	Amino sugar and nucleotide sugar metabolism	xylosyltransferase activity;xylan 1,4-beta-xylosidase activity;D-xylose metabolic process;alpha-L-arabinofuranosidase activity;extracellular region;xylan catabolic process;starch metabolic process;sucrose metabolic process;nucleotide metabolic process	Fibronectin type III-like domain;Glycoside hydrolase, family 3, N-terminal;Glycoside hydrolase family 3 C-terminal domain;Glycoside hydrolase superfamily	Y	0.597		0.991	Apoplastic	0.64
AFLA_068270	darkred	0.70233	0.638044	0.364753			extracellular region;integral component of membrane;cell outer membrane	Uncharacterised protein family UPF0311;Outer membrane protein/outer membrane enzyme PagP, beta-barrel	N	0.149
AFLA_104900	darkred	0.699345	0.541028	-0.306564	sugar transporter [Aspergillus oryzae RIB40]		integral component of membrane;substrate-specific transmembrane transporter activity;transmembrane transport;carbohydrate transport	Sugar/inositol transporter;Major facilitator superfamily domain;Sugar transporter, conserved site;Major facilitator, sugar transporter-like	N	0.271
AFLA_115270	darkred	0.697696	0.400923	-0.164268	cytochrome c heme lyase [Aspergillus oryzae RIB40]	Porphyrin and chlorophyll metabolism	holocytochrome-c synthase activity;L-cystine L-cysteine-lyase (deaminating);mitochondrion;acid-amino acid ligase activity;cystathionine gamma-lyase activity;L-cysteine desulfhydrase activity;chlorophyll metabolic process;cysteine metabolic process;glycine metabolic process;methionine metabolic process;L-serine metabolic process;threonine metabolic process	Cytochrome c/c1 haem-lyase	N	0.151
AFLA_123940	darkred	0.695117	0.550231	-0.192364	peroxisomal copper amine oxidase [Aspergillus oryzae RIB40]	Glycine, serine and threonine metabolism;Tyrosine metabolism;Phenylalanine metabolism;beta-Alanine metabolism;Isoquinoline alkaloid biosynthesis;Tropane, piperidine and pyridine alkaloid biosynthesis	copper ion binding;oxidation-reduction process;quinone binding;primary amine oxidase activity;amine metabolic process	Copper amine oxidase;Copper amine oxidase, C-terminal;Copper amine oxidase, N3-terminal;Copper amine oxidase, N-terminal;Copper amine oxidase, N2-terminal	N	0.103
AFLA_093000	darkred	0.688239	0.289988	-0.492087	MFS efflux transporter [Aspergillus oryzae RIB40]		phosphorylation;protein kinase activity;transmembrane transport;integral component of membrane;nucleotide binding	Major facilitator superfamily domain;Major facilitator superfamily	N	0.183
AFLA_007030	darkred	0.68667	0.399476	-0.349364	RNA binding protein Nrd1 [Aspergillus oryzae RIB40]		nucleic acid binding;nucleotide binding	RNA polymerase II-binding domain;RNA recognition motif domain;CID domain;ENTH/VHS	N	0.161
AFLA_033190	darkred	0.684358	0.40894	-0.361178	kelch repeat protein [Aspergillus niger CBS 513.88]		pyridoxal phosphate binding;cellular amino acid metabolic process;lyase activity;protein binding	Kelch-type beta propeller;BTB/POZ domain;Kelch repeat type 1;SKP1/BTB/POZ domain	N	0.119
AFLA_007020	darkred	0.682623	0.441413	-0.275211	citrate synthase [Aspergillus oryzae RIB40]	Carbon metabolism;2-Oxocarboxylic acid metabolism;Biosynthesis of amino acids;Citrate cycle (TCA cycle);Glyoxylate and dicarboxylate metabolism	cellular carbohydrate metabolic process;peroxisome;mitochondrial matrix;citrate (Si)-synthase activity;tricarboxylic acid cycle;acetyl-CoA catabolic process;glyoxylate metabolic process	Citrate synthase-like, large alpha subdomain;Citrate synthase active site;Citrate synthase;Citrate synthase, eukaryotic-type	N	0.173
AFLA_029280	darkred	0.681428	0.387184	-0.206063	ubiquitin-protein ligase (Hul4) [Aspergillus oryzae RIB40]		cytoplasm;protein ubiquitination involved in ubiquitin-dependent protein catabolic process;ubiquitin-protein transferase activity;nucleus	HECT domain	N	0.112
AFLA_113930	darkred	0.679538	0.359372	-0.150517					N	0.141
AFLA_068160	darkred	0.676801	0.571098	0.365372	3-dehydroshikimate dehydratase [Aspergillus oryzae RIB40]	Tyrosine metabolism;Phenylalanine metabolism;Ubiquinone and other terpenoid-quinone biosynthesis	quinate catabolic process;3-dehydroshikimate dehydratase activity;isomerase activity;dioxygenase activity	Xylose isomerase-like, TIM barrel domain	N	0.124
AFLA_108930	darkred	0.67478	0.39093	0.162611	peroxisomal AMP binding enzyme [Aspergillus oryzae RIB40]		metabolic process;ligase activity	AMP-dependent synthetase/ligase	N	0.132
AFLA_024120	darkred	0.663276	0.453648	-0.608852	alpha/beta-Hydrolase [Glarea lozoyensis ATCC 20868]			Alpha/beta hydrolase fold-1;Alpha/Beta hydrolase fold	N	0.113
AFLA_086990	darkred	0.659485	0.416179	-0.570933	cell wall protein [Aspergillus oryzae RIB40]				Y	0.767		0.99	Apoplastic	0.66
AFLA_003100	darkred	0.652851	0.620558	0.487969	C2H2 finger domain protein [Aspergillus oryzae RIB40]		metal ion binding		N	0.106
AFLA_003980	darkred	0.647335	0.437517	-0.0626422	cation diffusion facilitator family metal ion transporter [Aspergillus oryzae RIB40]	Mineral absorption	integral component of membrane;cation transmembrane transporter activity;cation transport;transmembrane transport	Cation efflux protein	N	0.145
AFLA_096380	darkred	0.646188	0.60104	0.0121739	FAD dependent oxidoreductase [Aspergillus oryzae RIB40]		oxidation-reduction process;salicylate 1-monooxygenase activity;nitrobenzene metabolic process;fluorene catabolic process	FAD-binding domain;FAD/NAD(P)-binding domain	Y	0.457		0.952		0.91	smurf_cluster_32
AFLA_006980	darkred	0.6457	0.264793	-0.408046	HLH transcription factor (PalcA) [Aspergillus oryzae RIB40]		regulation of transcription, DNA-templated;transcription factor activity, sequence-specific DNA binding;protein dimerization activity;cellular phosphate ion homeostasis;transcription factor complex	Myc-type, basic helix-loop-helix (bHLH) domain	N	0.104
AFLA_045220	darkred	0.644565	0.57522	-0.364003	dimeric dihydrodiol dehydrogenase [Aspergillus niger CBS 513.88]		oxidoreductase activity	NAD(P)-binding domain	N	0.106
AFLA_081170	darkred	0.637559	0.537368	0.405886					N	0.206
AFLA_060880	darkred	0.635618	0.275408	-0.298184	choline transport protein [Aspergillus oryzae RIB40]		amino acid transmembrane transport;amino acid transmembrane transporter activity;integral component of membrane	Amino acid/polyamine transporter I	N	0.105
AFLA_098200	darkred	0.632154	0.361481	-0.214846	aspartokinase [Colletotrichum gloeosporioides Nara gc5]		metabolic process		N	0.101
AFLA_000900	darkred	0.63159	0.583823	0.49401	MFS multidrug transporter [Aspergillus oryzae RIB40]		transmembrane transport;integral component of membrane	Major facilitator superfamily domain;Major facilitator superfamily	N	0.154
AFLA_036210	darkred	0.629349	0.219194	-0.0069319	essential cytoplasmic protein Ctr86 [Aspergillus oryzae RIB40]		protein phosphorylation;ATP binding;zinc ion binding;protein serine/threonine kinase activity;serine family amino acid metabolic process	Armadillo-type fold;Ataxin-10 domain;Armadillo-like helical	N	0.185
AFLA_032060	darkred	0.624495	0.358155	-0.0749513					N	0.103
AFLA_098670	darkred	0.623868	0.267045	-0.160745	clock controled protein (Ccg-8) [Aspergillus oryzae RIB40]			Transcription factor Opi1	N	0.102
AFLA_059050	darkred	0.621274	0.463301	-0.296889					N	0.252
AFLA_065460	darkred	0.619959	0.599303	0.487853			extracellular region		N	0.176
AFLA_068500	darkred	0.619874	0.248759	-0.081974	ubiquitin domain protein [Aspergillus oryzae RIB40]		protein binding	Ubiquitin-related domain;Ubiquitin domain;Ubiquitin-binding domain	N	0.105
AFLA_054830	darkred	0.618752	0.191927	-0.384211	snRNA cap binding complex subunit (Gcr3) [Aspergillus oryzae RIB40]	Spliceosome;RNA transport;mRNA surveillance pathway	zinc ion binding;nuclear cap binding complex;RNA cap binding;DNA binding;mRNA cis splicing, via spliceosome;nucleus;transcription, DNA-templated;mRNA transport	Armadillo-type fold;MIF4G-like, type 2;MIF4G-like, type 1;Nuclear cap-binding protein subunit 1	N	0.108
AFLA_098890	darkred	0.61316	0.0992979	0.0171769	amino acid transporter [Aspergillus oryzae RIB40]		integral component of membrane;oxidoreductase activity;oxidation-reduction process	Amino acid transporter, transmembrane domain	N	0.209
AFLA_030530	darkred	0.608361	0.240451	-0.298493	C6 transcription factor (Mut3) [Aspergillus oryzae RIB40]		regulation of transcription from RNA polymerase II promoter;zinc ion binding;RNA polymerase II transcription factor activity, sequence-specific DNA binding;DNA binding;nucleus	Zn(2)-C6 fungal-type DNA-binding domain;Transcription factor domain, fungi	N	0.104
AFLA_137530	darkred	0.602843	0.441423	-0.466842					N	0.146
AFLA_005390	darkred	0.601826	0.42613	0.0215261	putative -dihydropseudooxynicotine hydrolase protein [Togninia minima UCRPA7]		transferase activity, transferring acyl groups;hydrolase activity	Alpha/Beta hydrolase fold;Xaa-Pro dipeptidyl-peptidase-like domain	Y	0.716		0.986		0.71
AFLA_021720	darkred	0.59999	0.435041	0.314657	translation regulator GCD7 [Aspergillus oryzae RIB40]	RNA transport	L-methionine salvage from methylthioadenosine;eukaryotic translation initiation factor 2B complex;nucleic acid binding;guanyl-nucleotide exchange factor activity;regulation of translational initiation;S-methyl-5-thioribose-1-phosphate isomerase activity;regulation of GTPase activity	Initiation factor 2B-related	N	0.144
AFLA_123860	darkred	0.596084	0.497175	-0.269833	cytochrome P450 monooxygenase [Aspergillus oryzae RIB40]		heme binding;oxidoreductase activity, acting on paired donors, with incorporation or reduction of molecular oxygen;monooxygenase activity;iron ion binding;oxidation-reduction process	Cytochrome P450, conserved site;Cytochrome P450, E-class, group IV;Cytochrome P450	Y	0.48		0.839		0.9
AFLA_120540	darkred	0.593259	0.6336	-0.121461	MFS transporter [Aspergillus oryzae RIB40]		transmembrane transport;integral component of membrane	Major facilitator superfamily domain;Major facilitator superfamily	N	0.447
AFLA_023080	darkred	0.591549	0.591281	-0.043093	integral membrane protein TmpA [Aspergillus oryzae RIB40]		plasma membrane;regulation of conidium formation;sexual sporulation resulting in formation of a cellular spore		N	0.119
AFLA_061310	darkred	0.591398	0.397875	-7.71095e-05	methylmalonyl-CoA decarboxylase, alpha subunit [Aspergillus oryzae RIB40]		transferase activity;propionyl-CoA carboxylase activity;methylmalonyl-CoA decarboxylase activity;isoleucine catabolic process;leucine catabolic process;valine catabolic process	Acetyl-coenzyme A carboxyltransferase, N-terminal;ClpP/crotonase-like domain;Acetyl-coenzyme A carboxyltransferase, C-terminal	N	0.108
AFLA_022360	darkred	0.585011	0.476785	-0.0691387	SNARE complex subunit (Bet1) [Aspergillus oryzae RIB40]	SNARE interactions in vesicular transport			N	0.103
AFLA_026340	darkred	0.578972	0.0894922	-0.389429	C6 finger domain protein [Aspergillus oryzae RIB40]				N	0.102
AFLA_006900	darkred	0.568654	0.283572	-0.209784	negative regulator of the PHO system [Aspergillus oryzae RIB40]		protein phosphorylation;RNA polymerase II carboxy-terminal domain kinase activity;sporocarp development involved in sexual reproduction;ATP binding;cyclin-dependent protein serine/threonine kinase activity;regulation of conidium formation;serine family amino acid metabolic process	Protein kinase-like domain;Serine/threonine-protein kinase, active site;Protein kinase domain;Protein kinase, ATP binding site	N	0.111
AFLA_058340	darkred	0.566693	0.143597	0.177557	Rho GTPase activator (Sac7) [Aspergillus oryzae RIB40]	MAPK signaling pathway - yeast	single-organism cellular process;intracellular		N	0.113
AFLA_123850	darkred	0.562508	0.307945	-0.0872611	cytochrome P450 monooxygenase [Aspergillus oryzae RIB40]				N	0.238
AFLA_128400	darkred	0.556413	0.182302	-0.203651					N	0.167
AFLA_039520	darkred	0.551517	0.341584	-0.580215	alpha/beta-hydrolase [Stereum hirsutum FP-91666 SS1]			Alpha/Beta hydrolase fold	N	0.386
AFLA_092010	darkred	0.543457	0.206249	-0.122216	3-hydroxy-3-methylglutaryl-coenzyme A reductase [Aspergillus oryzae RIB40]	Terpenoid backbone biosynthesis;AMPK signaling pathway;Bile secretion	translation initiation factor activity;coenzyme A metabolic process;integral component of membrane;N',N'',N'''-triacetylfusarinine C biosynthetic process;oxidation-reduction process;hydroxymethylglutaryl-CoA reductase (NADPH) activity;sterol metabolic process;NADP binding;isoprenoid biosynthetic process;ribosome;regulation of translational initiation;steroid biosynthetic process	Sterol-sensing domain;Hydroxymethylglutaryl-CoA reductase, N-terminal;Hydroxymethylglutaryl-CoA reductase, class I/II;HMG-CoA reductase, N-terminal domain;Hydroxymethylglutaryl-CoA reductase, eukaryotic/archaeal type;Hydroxymethylglutaryl-CoA reductase, class I/II, NAD/NADP-binding domain;Hydroxymethylglutaryl-CoA reductase, class I/II, conserved site;Hydroxymethylglutaryl-CoA reductase, class I/…	N	0.146
AFLA_089610	darkred	0.534354	0.355334	-0.196602					N	0.113
AFLA_049140	darkred	0.529414	0.306322	-0.300012	MFS transporter [Aspergillus oryzae RIB40]		transmembrane transport;integral component of membrane	Major facilitator superfamily domain;Major facilitator superfamily	N	0.187
AFLA_113100	darkred	0.517533	0.184865	-0.000595461	N-glycosyl-transferase [Aspergillus oryzae RIB40]		transferase activity	Nucleotide-diphospho-sugar transferases	N	0.163
AFLA_118360	darkred	0.516851	0.400785	-0.254063	f420-dependent nadp reductase [Colletotrichum gloeosporioides Nara gc5]		obsolete mycelium development	NAD(P)-binding domain	N	0.104					smurf_cluster_45
AFLA_002430	darkred	0.508842	0.56603	0.46881					N	0.105
AFLA_029340	darkred	0.505214	0.374614	-0.143291	transcriptional regulator Ngg1 [Aspergillus oryzae RIB40]		SAGA complex;transferase activity	Histone acetyltransferases subunit 3	N	0.108
AFLA_113590	darkred	0.500202	0.527306	-0.145906					Y	0.654		0.949		0.52
AFLA_120980	darkred	0.498656	0.574585	0.47051	zinc finger protein [Aspergillus niger CBS 513.88]		metal ion binding;sequence-specific DNA binding;nucleus;regulation of transcription, DNA-templated;cytoplasm	Zinc finger C2H2-type	N	0.102
AFLA_022850	darkred	0.480756	0.492808	0.486744	amidohydrolase 2 [Colletotrichum gloeosporioides Nara gc5]		metabolic process;catalytic activity	Amidohydrolase-related;Metal-dependent hydrolase	N	0.114
AFLA_119830	darkred	0.480637	0.48059	0.479487	MFS multidrug transporter [Aspergillus oryzae RIB40]		transmembrane transport;integral component of membrane	Major facilitator superfamily domain;Major facilitator superfamily	N	0.103
AFLA_049040	darkred	0.477259	0.0429367	-0.212241	low-temperature viability protein ltv1 [Aspergillus oryzae RIB40]		RNA binding;translation	Low temperature viability protein	N	0.109
AFLA_087090	darkred	0.472918	-0.0518297	-0.147421	nitrogen regulatory protein tamA [Aspergillus oryzae RIB40]		zinc ion binding;positive regulation of transcription from RNA polymerase II promoter;RNA polymerase II transcription factor activity, sequence-specific DNA binding;nitrogen utilization;DNA binding;nucleus	Zn(2)-C6 fungal-type DNA-binding domain;Transcription factor domain, fungi	N	0.211
AFLA_091850	darkred	0.472197	0.440148	-0.0436426					N	0.126
AFLA_082190	darkred	0.466159	0.293043	-0.0417911					N	0.099
AFLA_067790	darkred	0.464698	0.168677	-0.148644	acetoacetyl-coa synthetase [Aspergillus oryzae RIB40]	Butanoate metabolism;Valine, leucine and isoleucine degradation	heme binding;acetoacetate-CoA ligase activity;transferase activity, transferring hexosyl groups;lipid metabolic process	AMP-dependent synthetase/ligase;Acetyl-coenzyme A synthetase, N-terminal domain;Acetoacetyl-CoA synthase;AMP-binding, conserved site	N	0.101
AFLA_005760	darkred	0.464474	0.544199	0.430678					N	0.115
AFLA_047230	darkred	0.453469	0.242163	0.0361596	vacuolar Ca(2+)/H(+) exchanger [Aspergillus oryzae RIB40]		calcium ion transport;transmembrane transport;calcium;integral component of membrane;regulation of pH	Sodium/calcium exchanger membrane region;Calcium/proton exchanger CAX	N	0.1
AFLA_074780	darkred	0.448642	0.512661	0.482113		NOD-like receptor signaling pathway;Fluid shear stress and atherosclerosis	cell redox homeostasis	Thioredoxin;Thioredoxin domain;Thioredoxin-like fold	N	0.165
AFLA_103410	darkred	0.446547	0.1727	-0.013416	eukaryotic translation initiation factor 2A [Aspergillus oryzae RIB40]		translation initiation factor activity;spore germination;ribosome;regulation of translational initiation;protein binding	Translation initiation factor 2A;WD40/YVTN repeat-like-containing domain;Translation initiation factor, beta propellor-like domain	N	0.152
AFLA_112010	darkred	0.44249	0.250997	-0.180105	l-serine dehydratase [Aspergillus oryzae RIB40]	Carbon metabolism;Biosynthesis of amino acids;Glycine, serine and threonine metabolism;Cysteine and methionine metabolism;Valine, leucine and isoleucine biosynthesis	pyridoxal phosphate binding;L-serine ammonia-lyase activity;L-threonine ammonia-lyase activity;gluconeogenesis;cysteine metabolic process;glycine metabolic process;L-serine metabolic process;threonine metabolic process	Tryptophan synthase beta subunit-like PLP-dependent enzyme;Serine/threonine dehydratase, pyridoxal-phosphate-binding site	N	0.117
AFLA_112080	darkred	0.439533	0.319389	-0.206442	small nuclear ribonucleoprotein SmB [Aspergillus oryzae RIB40]	Spliceosome;Systemic lupus erythematosus	mitochondrial inner membrane;mitochondrial pyruvate transport;viral nucleocapsid;intracellular ribonucleoprotein complex	LSM domain;LSM domain, eukaryotic/archaea-type	N	0.147
AFLA_069080	darkred	0.438631	-0.00940139	-0.0252737	nuclear localization protein [Aspergillus oryzae RIB40]			Chromatin-remodelling complex, RSC SWI/SNF subunit Rsc7/Swp82	N	0.107
AFLA_124740	darkred	0.431499	-0.0350697	-0.129945	beta-glucuronidase [Aspergillus oryzae RIB40]	Pentose and glucuronate interconversions;Glycosaminoglycan degradation;Porphyrin and chlorophyll metabolism;Flavone and flavonol biosynthesis;Drug metabolism - other enzymes;Lysosome	beta-glucuronidase activity;starch metabolic process;sucrose metabolic process;glycosaminoglycan catabolic process;chlorophyll metabolic process	Glycoside hydrolase family 2, catalytic domain;Glycoside hydrolase, family 2, immunoglobulin-like beta-sandwich;Galactose-binding domain-like;Glycoside hydrolase superfamily;Glycoside hydrolase, family 2, active site;Glycoside hydrolase, family 2;Glycoside hydrolase, family 2, conserved site;Glycosyl hydrolases family 2, sugar binding domain	N	0.214
AFLA_131620	darkred	0.430342	0.108155	-0.237528	delta-9 desaturase isoenzyme B [Aspergillus oryzae RIB40]	Fatty acid metabolism;Biosynthesis of unsaturated fatty acids;AMPK signaling pathway;PPAR signaling pathway;Longevity regulating pathway - worm	fatty acid biosynthetic process;stearoyl-CoA 9-desaturase activity;iron ion binding;heme binding;integral component of membrane;endoplasmic reticulum;oxidation-reduction process	Fatty acid desaturase domain;Cytochrome b5, heme-binding site;Acyl-CoA desaturase;Cytochrome b5-like heme/steroid binding domain;Fatty acid desaturase type 1, conserved site;Acyl-CoA desaturase, haem/steroid binding domain-containing	N	0.191
AFLA_069750	darkred	0.419911	0.323367	-0.0211645			phosphorylation;kinase activity		N	0.112
AFLA_028750	darkred	0.416322	0.381955	-0.16272	UMTA methyltransferase family protein [Aspergillus oryzae RIB40]		methylation;methyltransferase activity	S-adenosyl-L-methionine-dependent methyltransferase	N	0.233
AFLA_092530	darkred	0.380455	0.453134	-0.199471					N	0.129
AFLA_084090	darkred	0.374804	0.490632	0.0908161	Zn(II)2Cys6 transcription factor [Aspergillus oryzae RIB40]		zinc ion binding;DNA binding;nucleus;transcription, DNA-templated	Transcription factor domain, fungi	N	0.106					smurf_cluster_29
AFLA_033780	darkred	0.361846	0.0949881	0.098324	F-box domain protein [Aspergillus oryzae RIB40]		single-organism process;lyase activity;protein binding	F-box domain;WD40-repeat-containing domain;WD40/YVTN repeat-like-containing domain	N	0.107
AFLA_089150	darkred	0.348787	-0.12053	-0.00799995	transcription initiation factor IIF subunit alpha [Aspergillus oryzae RIB40]	Basal transcription factors	translation initiation factor activity;positive regulation of transcription, DNA-templated;transcription initiation from RNA polymerase II promoter;DNA binding;catalytic activity;nucleus;ribosome;regulation of translational initiation;positive regulation of transcription elongation from RNA polymerase II promoter	Transcription Factor IIF, Rap30/Rap74, interaction;Transcription initiation factor IIF, alpha subunit	N	0.107
AFLA_129850	darkred	0.340177	0.498988	0.430883				Mannosyltransferase 1, CMT1	N	0.102
AFLA_041950	darkred	0.311897	-0.0323199	-0.183747	exo-beta-1,3-glucanase Exg0 [Aspergillus oryzae RIB40]		glucan exo-1,3-beta-glucosidase activity;starch metabolic process;sucrose metabolic process	Pectin lyase fold/virulence factor;Pectate lyase superfamily protein;Pectin lyase fold	Y	0.905		0.991	Apoplastic	0.87
AFLA_103710	darkred	0.305421	0.0634342	-0.0401606	heat- and acid-stable phosphoprotein [Aspergillus oryzae RIB40]			Casein kinase substrate, phosphoprotein PP28	N	0.107
AFLA_098190	darkred	0.193945	0.200427	-0.0886659					N	0.157
AFLA_077040	darkred	0.193125	0.402931	0.109216	pectate lyase D [Aspergillus oryzae RIB40]		extracellular region;pectate lyase activity;pectin catabolic process	Pectate lyase, catalytic;Pectin lyase fold;Pectin lyase fold/virulence factor	Y	0.811		0.85		0.51
AFLA_022420	darkred	0.129058	0.347944	0.158765	microtubule binding protein HOOK3 [Aspergillus oryzae RIB40]		protein binding	Hook-related protein family;Calponin homology domain	N	0.215
AFLA_049190	black	0.791896	0.609855	-0.000390329	FAD binding domain protein [Aspergillus oryzae RIB40]		flavin adenine dinucleotide binding;UDP-N-acetylmuramate dehydrogenase activity;oxidation-reduction process;amino sugar metabolic process	Berberine/berberine-like;FAD-binding, type 2;FAD linked oxidase, N-terminal	Y	0.758		0.991	Apoplastic	0.67
AFLA_124390	black	0.757663	0.717599	0.353002	extracellular elastinolytic metalloproteinase [Aspergillus oryzae RIB40]		extracellular space;metalloendopeptidase activity;proteolysis;zinc ion binding	FTP domain;Peptidase M36, fungalysin	Y	0.857		0.955	Apoplastic	0.61
AFLA_030840	black	0.755415	0.590179	0.0204814	RTA1 like protein [Aspergillus oryzae RIB40]		response to stress;integral component of membrane	RTA-like protein	N	0.133
AFLA_019290	black	0.742561	0.693842	0.35251					Y	0.905	Effector	0.915	Apoplastic	0.69
AFLA_063170	black	0.728484	0.611947	0.456559			protein phosphorylation;protein kinase activity;ATP binding	Protein kinase-like domain;Protein kinase domain	N	0.107
AFLA_060780	black	0.723077	0.705393	0.455144	spore-wall fungal hydrophobin dewA [Aspergillus niger CBS 513.88]		asexual spore wall assembly;spore wall;fungal-type cell wall;structural constituent of cell wall	Hydrophobin	N	0.414
AFLA_065450	black	0.718106	0.639187	0.387988	metalloproteinase [Aspergillus oryzae RIB40]		pathogenesis;metal ion binding;metalloendopeptidase activity;proteolysis;extracellular region	Metallopeptidase, catalytic domain;Peptidase M35, deuterolysin	Y	0.878		0.983	Apoplastic	0.76
AFLA_058360	black	0.705584	0.718654	0.0415858					N	0.115
AFLA_016680	black	0.700514	0.590076	0.0273812					N	0.104
AFLA_026300	black	0.698297	0.725754	0.0163987					N	0.105
AFLA_066370	black	0.690895	0.805544	0.277762			transferase activity, transferring phosphorus-containing groups	Protein kinase-like domain	N	0.106
AFLA_083030	black	0.683833	0.532839	0.116176	dihydrouridine synthase family protein [Aspergillus oryzae RIB40]		flavin adenine dinucleotide binding;tRNA dihydrouridine synthesis;tRNA dihydrouridine synthase activity;oxidation-reduction process	Aldolase-type TIM barrel;tRNA-dihydrouridine synthase, conserved site;tRNA-dihydrouridine synthase	N	0.102
AFLA_013940	black	0.675226	0.58023	0.00042212			RNA polymerase II transcription factor activity, sequence-specific DNA binding;regulation of transcription from RNA polymerase II promoter;nucleus;zinc ion binding	Zn(2)-C6 fungal-type DNA-binding domain	N	0.105
AFLA_118140	black	0.674044	0.626694	-0.0885622	SNARE domain protein [Aspergillus oryzae RIB40]	SNARE interactions in vesicular transport;Synaptic vesicle cycle	hyphal tip;vesicle-mediated transport;plasma membrane;protein binding	Target SNARE coiled-coil homology domain;SNARE;Syntaxin, N-terminal domain	N	0.365
AFLA_030850	black	0.666005	0.592147	0.139447	C6 finger domain protein [Aspergillus oryzae RIB40]				N	0.287
AFLA_094260	black	0.659689	0.829801	0.284766	IBR finger domain protein [Aspergillus fumigatus Af293]		zinc ion binding	IBR domain;E3 ubiquitin ligase RBR family;Zinc finger, RING-type, conserved site	N	0.103
AFLA_085760	black	0.653231	0.7175	0.177036	sucrase/ferredoxin domain protein [Aspergillus oryzae RIB40]		nucleotide binding	Thioredoxin-like ferredoxin	N	0.159
AFLA_016840	black	0.64189	0.637613	0.0271837	mechanosensitive ion channel family [Aspergillus oryzae RIB40]		transmembrane transport;calcium ion binding;membrane	EF-Hand 1, calcium-binding site;Mechanosensitive ion channel MscS-like, plants/fungi;EF-hand domain pair;Mechanosensitive ion channel MscS;LSM domain;EF-hand domain	N	0.102
AFLA_003120	black	0.638767	0.576371	0.201556	cyclase protein [Beauveria bassiana ARSEF 2860]		arylformamidase activity;tryptophan catabolic process to kynurenine	Kynurenine formamidase	N	0.154
AFLA_135680	black	0.637267	0.608264	0.0640564	G protein-coupled receptor GprD [Aspergillus oryzae RIB40]		pathogenesis;fungal-type vacuole;negative regulation of sexual sporulation resulting in formation of a cellular spore	Glucose receptor Git3, N-terminal;G protein-coupled receptor GPR1, C-terminal	N	0.279
AFLA_115190	black	0.635936	0.659715	0.245166	C4-dicarboxylate/malic acid transporter [Aspergillus oryzae RIB40]		integral component of membrane;malate transmembrane transporter activity;malate transmembrane transport	Voltage-dependent anion channel	N	0.106
AFLA_049150	black	0.631411	0.721138	0.117106	very-long-chain acyl-CoA synthetase family protein (CefD1), partial [Aspergillus oryzae RIB40]		ligase activity;metabolic process	AMP-dependent synthetase/ligase;AMP-binding enzyme, C-terminal domain;AMP-binding, conserved site	N	0.187
AFLA_056940	black	0.631121	0.55303	-0.0918968	FAD dependent oxidoreductase superfamily [Aspergillus oryzae RIB40]		oxidation-reduction process;oxidoreductase activity	FAD/NAD(P)-binding domain;FAD dependent oxidoreductase	N	0.107
AFLA_024320	black	0.631038	0.610996	0.532285					N	0.16
AFLA_056810	black	0.627112	0.574794	0.143561	carboxypeptidase S1 [Aspergillus oryzae RIB40]		membrane;extracellular region;serine-type carboxypeptidase activity;proteolysis	Peptidase S10, serine carboxypeptidase;Serine carboxypeptidase, serine active site;Alpha/Beta hydrolase fold	Y	0.45		0.952	Apoplastic	0.63
AFLA_099190	black	0.623436	0.81843	0.351464					N	0.101
AFLA_035730	black	0.623235	0.629439	0.416741					Y	0.905		0.991	Apoplastic	0.72
AFLA_056960	black	0.622991	0.689265	0.28645					N	0.102
AFLA_061560	black	0.619088	0.67483	0.296244				Lipid droplet-associated hydrolase;Alpha/Beta hydrolase fold	N	0.115
AFLA_099200	black	0.617142	0.735018	0.200327					N	0.209
AFLA_128870	black	0.615604	0.636387	0.252899	feruloyl esterase B-1 [Aspergillus oryzae RIB40]		xylan catabolic process;extracellular region;feruloyl esterase activity	Alpha/Beta hydrolase fold;Tannase/feruloyl esterase	Y	0.553		0.941	Apoplastic	0.6
AFLA_069890	black	0.607189	0.778414	0.456364	NACHT and WD40 domain protein [Aspergillus oryzae RIB40]		nuclear migration;carbon catabolite repression of transcription;regulation of microtubule motor activity;nuclear pore;microtubule binding;conidium formation;spindle pole body;sexual sporulation resulting in formation of a cellular spore;tubulin complex	P-loop containing nucleoside triphosphate hydrolase;WD40-repeat-containing domain;Quinoprotein alcohol dehydrogenase-like superfamily;WD40 repeat;WD40/YVTN repeat-like-containing domain;WD40 repeat, conserved site	N	0.172
AFLA_066660	black	0.607011	0.675971	0.225836	sugar transporter-like protein [Myceliophthora thermophila ATCC 42464]		transmembrane transport;integral component of membrane;substrate-specific transmembrane transporter activity;ATPase activity;nucleotide binding;carbohydrate transport	Sugar/inositol transporter;Major facilitator superfamily domain;Sugar transporter, conserved site;Major facilitator, sugar transporter-like	N	0.116
EQ963482_tRNA_Arg1	black	0.606904	0.826241	0.232793
AFLA_101040	black	0.606881	0.641792	0.316623				Ras guanine nucleotide exchange factor domain	N	0.1
AFLA_079780	black	0.604827	0.691037	0.0827223	guanine nucleotide-binding protein subunit alpha [Aspergillus oryzae RIB40]		signal transducer activity;hydrolase activity, hydrolyzing O-glycosyl compounds;carbohydrate metabolic process;adenylate cyclase-activating G-protein coupled receptor signaling pathway;heterotrimeric G-protein complex;obsolete GTP catabolic process;G-protein beta/gamma-subunit complex binding;GTPase activity;G-protein coupled receptor binding;GTP binding	Fungal G-protein, alpha subunit;Guanine nucleotide binding protein (G-protein), alpha subunit;G protein alpha subunit, helical insertion;P-loop containing nucleoside triphosphate hydrolase	N	0.098
AFLA_102580	black	0.604713	0.698456	0.190141	Ankyrin and HET domain protein [Beauveria bassiana ARSEF 2860]		protein binding	Ankyrin repeat-containing domain;Heterokaryon incompatibility;Ankyrin repeat	N	0.103
AFLA_051640	black	0.593082	0.650456	0.128706	tRNA (adenine-N(1)-)-methyltransferase [Aspergillus oryzae RIB40]		tRNA methylation;tRNA (adenine-N1-)-methyltransferase activity;tRNA (m1A) methyltransferase complex	tRNA (1-methyladenosine) methyltransferase catalytic subunit Gcd14;S-adenosyl-L-methionine-dependent methyltransferase	N	0.191
AFLA_099220	black	0.592625	0.802527	0.405457					N	0.103
AFLA_037600	black	0.590126	0.674042	0.196127	beta-galactosidase B [Aspergillus oryzae RIB40]		extracellular region;polysaccharide catabolic process;beta-galactosidase activity;galactose metabolic process;glycosaminoglycan catabolic process;glycosphingolipid metabolic process;beta-galactosidase complex;glycerolipid metabolic process	Glycoside hydrolase, family 35;Beta-galactosidase, domain 3;Galactose-binding domain-like;Glycoside hydrolase 35, catalytic domain;Glycoside hydrolase superfamily;Beta-galactosidase jelly roll domain;Beta-galactosidase, domain 2	Y	0.908		0.991	Apoplastic	0.63
AFLA_048600	black	0.588333	0.608908	0.18374			transmembrane transport;integral component of membrane	Major facilitator superfamily domain;Major facilitator superfamily	N	0.18
AFLA_068290	black	0.588323	0.604814	0.3853			DNA binding	Homeobox domain-like	N	0.103
AFLA_011440	black	0.583719	0.585712	0.415127	fungal cellulose binding domain protein [Aspergillus oryzae RIB40]		extracellular region;carbohydrate metabolic process;cellulose binding;hydrolase activity, hydrolyzing O-glycosyl compounds	Cellulose-binding domain, fungal;Glycoside hydrolase, family 61	Y	0.737		0.683	Apoplastic	0.82
AFLA_028640	black	0.582295	0.640752	0.339352	cytochrome P450 61 [Aspergillus oryzae RIB40]	Steroid biosynthesis	oxidation-reduction process;DNA repair;ATP-dependent helicase activity;ergosterol biosynthetic process;DNA binding;ATP binding;oxidoreductase activity, acting on paired donors, with incorporation or reduction of molecular oxygen, reduced flavin or flavoprotein as one donor, and incorporation of one atom of oxygen;heme binding;C-22 sterol desaturase activity;iron ion binding;endoplasmic reticulum;…	Cytochrome P450, conserved site;Cytochrome P450, E-class, group IV;Cytochrome P450	N	0.163
AFLA_115180	black	0.579497	0.629715	0.0938938	short chain dehydrogenase/reductase [Aspergillus oryzae RIB40]		nucleolus;oxidoreductase activity;RNA binding;rRNA processing;intracellular ribonucleoprotein complex;oxidation-reduction process		N	0.147
AFLA_042440	black	0.57661	0.785705	0.391466	MFS transporter, putative [Neosartorya fischeri NRRL 181]		transmembrane transport;integral component of membrane	Major facilitator superfamily domain;Major facilitator superfamily	N	0.266
AFLA_091240	black	0.57606	0.599367	0.50718					N	0.102
AFLA_076820	black	0.575374	0.565991	0.384742	glucose oxidase [Aspergillus oryzae RIB40]		flavin adenine dinucleotide binding;choline dehydrogenase activity;oxidation-reduction process;alcohol metabolic process;glycine metabolic process;L-serine metabolic process;threonine metabolic process	Glucose-methanol-choline oxidoreductase, N-terminal;FAD/NAD(P)-binding domain;Glucose-methanol-choline oxidoreductase;Glucose-methanol-choline oxidoreductase, C-terminal	Y	0.855		0.988	Apoplastic	0.71
AFLA_089550	black	0.574676	0.548112	0.249267	endoglucanase [Aspergillus oryzae RIB40]				N	0.165
AFLA_041610	black	0.574378	0.675098	0.043029	nonribosomal peptide synthetase [Colletotrichum gloeosporioides Nara gc5]		catalytic activity;metabolic process;phosphopantetheine binding	Polyketide synthase, phosphopantetheine-binding domain;AMP-dependent synthetase/ligase;NAD(P)-binding domain;Phosphopantetheine binding ACP domain;Phosphopantetheine attachment site;Male sterility, NAD-binding	N	0.104
AFLA_030360	black	0.573574	0.531741	0.253322	alcohol dehydrogenase [Aspergillus oryzae RIB40]		zinc ion binding;oxidoreductase activity;oxidation-reduction process	GroES-like;Alcohol dehydrogenase, N-terminal;NAD(P)-binding domain;Alcohol dehydrogenase, C-terminal;Polyketide synthase, enoylreductase domain	N	0.105
AFLA_126110	black	0.565574	0.577224	0.0579619					N	0.114
AFLA_022220	black	0.564799	0.470671	-0.12729	6-phosphofructo-2-kinase 1 [Aspergillus terreus NIH2624]	Fructose and mannose metabolism	fructose metabolic process;carbohydrate phosphorylation;fructose-2,6-bisphosphate 2-phosphatase activity;6-phosphofructo-2-kinase activity;fructose 2,6-bisphosphate metabolic process;ATP binding;mannose metabolic process	P-loop containing nucleoside triphosphate hydrolase;6-phosphofructo-2-kinase;Histidine phosphatase superfamily, clade-1;Phosphoglycerate/bisphosphoglycerate mutase, active site;Fructose-2,6-bisphosphatase;Histidine phosphatase superfamily	N	0.1
AFLA_057700	black	0.560369	0.68336	0.375785				Tubby C-terminal-like domain	N	0.126
AFLA_000840	black	0.554801	0.771064	0.369663	MFS transporter, putative [Aspergillus clavatus NRRL 1]		transmembrane transport;signal transduction;integral component of membrane	Major facilitator superfamily domain;Major facilitator superfamily	N	0.103
AFLA_097910	black	0.548437	0.740558	0.374371	Protein kinase-like domain [Cordyceps militaris CM01]		transferase activity, transferring phosphorus-containing groups	Protein kinase-like domain	N	0.098
AFLA_114400	black	0.545715	0.62245	0.315885	cation diffusion facilitator family metal ion transporter [Aspergillus oryzae RIB40]	Mineral absorption	integral component of membrane;metal ion binding;cation transmembrane transporter activity;cation transport;transmembrane transport	Cation efflux protein	N	0.297
AFLA_099210	black	0.545293	0.63656	0.16737					N	0.116
AFLA_042410	black	0.541464	0.713678	0.385845					N	0.105
AFLA_101990	black	0.537138	0.541702	0.301971	hexose carrier protein [Aspergillus oryzae RIB40]		integral component of membrane;substrate-specific transmembrane transporter activity;transmembrane transport;carbohydrate transport	Sugar/inositol transporter;Major facilitator superfamily domain;Sugar transporter, conserved site;Major facilitator, sugar transporter-like	N	0.288
AFLA_090180	black	0.531427	0.687402	0.338193	alpha/beta fold family hydrolase [Aspergillus oryzae RIB40]		hydrolase activity	Serine aminopeptidase, S33;Alpha/Beta hydrolase fold	N	0.143					smurf_cluster_30
AFLA_025220	black	0.527516	0.671283	0.328192	UPF0047 domain protein [Aspergillus fumigatus Af293]		GPI anchor metabolic process;hydrolase activity, acting on ester bonds;intracellular protein transport	Uncharacterised protein family UPF0047	N	0.16
AFLA_026350	black	0.525447	0.597634	0.108508	putative f-box domain-containing protein [Eutypa lata UCREL1]		protein binding	F-box domain;Leucine-rich repeat domain, L domain-like	N	0.221
AFLA_041220	black	0.52464	0.662284	0.424967	phosphotransferase enzyme family protein [Ajellomyces dermatitidis SLH14081]		transferase activity, transferring phosphorus-containing groups	Protein kinase-like domain;Aminoglycoside phosphotransferase	N	0.103
AFLA_085260	black	0.524607	0.6057	0.447795	histone acetyltransferase (MysT1) [Aspergillus oryzae RIB40]		transferase activity, transferring acyl groups other than amino-acyl groups;regulation of transcription, DNA-templated;nucleus	Histone acetyltransferase domain, MYST-type;Acyl-CoA N-acyltransferase	N	0.162
AFLA_126130	black	0.524043	0.610337	0.342573	pyruvate decarboxylase [Aspergillus niger CBS 513.88]	Glycolysis / Gluconeogenesis	metabolic process;magnesium ion binding;thiamine pyrophosphate binding;carboxy-lyase activity	TPP-binding enzyme, conserved site;Thiamine pyrophosphate (TPP)-dependent enzyme;Thiamine pyrophosphate enzyme, central domain;Thiamine pyrophosphate enzyme, C-terminal TPP-binding;DHS-like NAD/FAD-binding domain;Thiamine pyrophosphate enzyme, N-terminal TPP-binding domain;Thiamin diphosphate-binding fold	N	0.098
AFLA_063110	black	0.522684	0.572086	0.319624				Growth factor receptor cysteine-rich domain	Y	0.817	Effector	0.557		0.6
AFLA_052290	black	0.520101	0.612579	0.40868	C-x8-C-x5-C-x3-H type zinc finger protein [Aspergillus clavatus NRRL 1]		metal ion binding	Zinc finger, CCCH-type	N	0.16
AFLA_073140	black	0.518868	0.462569	-0.0452082	cytochrome P450 [Aspergillus oryzae RIB40]		heme binding;oxidoreductase activity, acting on paired donors, with incorporation or reduction of molecular oxygen;monooxygenase activity;iron ion binding;oxidation-reduction process	Cytochrome P450, E-class, group I;Cytochrome P450	N	0.106
AFLA_020420	black	0.518611	0.390979	-0.209805	putative protocatechuate -dioxygenase beta subunit protein [Neofusicoccum parvum UCRNP2]		catechol 1,2-dioxygenase activity;ferric iron binding;oxidation-reduction process;benzoate metabolic process;1,4-dichlorobenzene catabolic process;xylene catabolic process;toluene catabolic process;carbazole catabolic process	Intradiol ring-cleavage dioxygenase, core	Y	0.71		0.91		0.66
AFLA_065530	black	0.514998	0.59823	0.387785	MFS multidrug transporter [Aspergillus oryzae RIB40]		transmembrane transport;integral component of membrane	Major facilitator superfamily domain;Major facilitator superfamily	N	0.099
AFLA_081890	black	0.510637	0.725135	0.393182					N	0.106
AFLA_080880	black	0.505176	0.774237	0.262383	2-heptaprenyl-1,4-naphthoquinone methyltransferase [Aspergillus oryzae RIB40]		methyltransferase activity;methylation	S-adenosyl-L-methionine-dependent methyltransferase	N	0.111
AFLA_085820	black	0.503981	0.679217	0.0942864	glycosidase crf1 [Aspergillus oryzae RIB40]		hydrolase activity, hydrolyzing O-glycosyl compounds;carbohydrate metabolic process;fungal-type cell wall;cell wall organization	Glycoside hydrolase family 16;Glycoside hydrolase, family 16, CRH1, predicted;Concanavalin A-like lectin/glucanase domain	Y	0.895		0.655	Apoplastic	0.74
AFLA_048290	black	0.502592	0.508095	0.077826	homoserine kinase [Aspergillus oryzae RIB40]	Biosynthesis of amino acids;Glycine, serine and threonine metabolism	homoserine kinase activity;threonine metabolic process;transferase activity, transferring glycosyl groups;phosphorylation;ATP binding;glycine metabolic process;L-serine metabolic process	Ribosomal protein S5 domain 2-type fold;GHMP kinase N-terminal domain;Ribosomal protein S5 domain 2-type fold, subgroup;Homoserine kinase;GHMP kinase, ATP-binding, conserved site;GHMP kinase, C-terminal domain	N	0.19
AFLA_135840	black	0.501698	0.669703	0.401235	spastin [Aspergillus oryzae RIB40]		nucleoside-triphosphatase activity;ATP binding	ATPase, AAA-type, core;P-loop containing nucleoside triphosphate hydrolase;AAA+ ATPase domain	N	0.142
AFLA_014740	black	0.499087	0.526281	0.279845			lipid metabolic process;phosphoric diester hydrolase activity	PLC-like phosphodiesterase, TIM beta/alpha-barrel domain	N	0.101
AFLA_006150	black	0.489946	0.642936	0.38064	flavin dependent monooxygenase [Aspergillus oryzae RIB40]		flavin adenine dinucleotide binding;NADP binding;N,N-dimethylaniline monooxygenase activity;oxidation-reduction process	Flavin monooxygenase FMO;Flavin monooxygenase-like;FAD/NAD(P)-binding domain	N	0.294
AFLA_119570	black	0.48784	0.703935	0.181697	chloride channel protein [Aspergillus oryzae RIB40]		adenyl nucleotide binding;voltage-gated chloride channel activity;transmembrane transport;integral component of membrane;metabolic process;catalytic activity;chloride transport	Chloride channel, voltage gated;CBS domain;Chloride channel, core;Aldolase-type TIM barrel	N	0.12
AFLA_119450	black	0.483548	0.628026	0.108119	oxidoreductase, short chain dehydrogenase/reductase family [Aspergillus oryzae RIB40]		oxidation-reduction process;oxidoreductase activity	Short-chain dehydrogenase/reductase SDR;NAD(P)-binding domain	N	0.166
AFLA_060800	black	0.48305	0.575733	0.507836	kinesin family protein [Aspergillus oryzae RIB40]		microtubule binding;microtubule-based movement;ATP binding;kinesin complex;microtubule motor activity;microtubule;tubulin complex	Kinesin motor domain, conserved site;Kinesin motor domain;P-loop containing nucleoside triphosphate hydrolase	N	0.105
AFLA_124640	black	0.481038	0.518632	0.240953	ankyrin repeat-containing protein, putative [Talaromyces stipitatus ATCC 10500]		nucleoside metabolic process;catalytic activity;protein binding	Ankyrin repeat-containing domain;Nucleoside phosphorylase domain;Ankyrin repeat	N	0.176
AFLA_062560	black	0.479807	0.514022	0.199779	GILT family thiol reductase [Aspergillus oryzae RIB40]			Gamma interferon inducible lysosomal thiol reductase GILT	N	0.227
AFLA_030040	black	0.479243	0.544625	0.246144					N	0.108
AFLA_135810	black	0.476885	0.569862	0.190947	U3 small nucleolar RNA-associated protein 7 [Aspergillus oryzae RIB40]		90S preribosome;small-subunit processome;endonucleolytic cleavage in ITS1 to separate SSU-rRNA from 5.8S rRNA and LSU-rRNA from tricistronic rRNA transcript (SSU-rRNA, 5.8S rRNA, LSU-rRNA);nucleic acid binding;viral nucleocapsid;endonucleolytic cleavage in 5'-ETS of tricistronic rRNA transcript (SSU-rRNA, 5.8S rRNA, LSU-rRNA);endonucleolytic cleavage to generate mature 5'-end of SSU-rRNA from (SS…	WD40 repeat;WD40-repeat-containing domain;BING4, C-terminal domain;WD40/YVTN repeat-like-containing domain;WD40 repeat, conserved site	N	0.104
AFLA_134140	black	0.476364	0.603643	0.390911	NTP binding protein [Aspergillus oryzae RIB40]				N	0.106
AFLA_082170	black	0.475753	0.570801	0.370564	MFS transporter [Aspergillus oryzae RIB40]		transmembrane transport;integral component of membrane;transporter activity	Sugar transporter, conserved site;Major facilitator superfamily domain;Major facilitator superfamily	N	0.128					smurf_cluster_27
AFLA_124230	black	0.475295	0.727063	0.014452	RTA1 domain protein [Aspergillus oryzae RIB40]		response to stress;integral component of membrane	RTA-like protein	N	0.165
AFLA_033560	black	0.473391	0.493266	0.326688	Heterokaryon incompatibility protein, putative [Coccidioides posadasii C735 delta SOWgp]			Heterokaryon incompatibility	N	0.106
AFLA_082040	black	0.471227	0.562465	0.2813	DUF614 domain protein [Aspergillus fumigatus Af293]			PLAC8 motif-containing protein	N	0.13
AFLA_051100	black	0.470035	0.670057	0.213235	C6 transcription factor [Aspergillus oryzae RIB40]		regulation of transcription from RNA polymerase II promoter;zinc ion binding;RNA polymerase II transcription factor activity, sequence-specific DNA binding;DNA binding;nucleus	Zn(2)-C6 fungal-type DNA-binding domain;Transcription factor domain, fungi	N	0.103
AFLA_007600	black	0.466297	0.601191	0.29744	oligopeptide transporter [Aspergillus oryzae RIB40]		oligopeptide transmembrane transporter activity;tripeptide transporter activity;glutathione transmembrane transport	Oligopeptide transporter, OPT superfamily	N	0.105
AFLA_114030	black	0.465233	0.512189	0.0485995	JmjC domain protein [Aspergillus oryzae RIB40]		binding	JmjC domain;Zinc-finger domain of monoamine-oxidase A repressor R1	N	0.107
AFLA_001420	black	0.464732	0.540334	0.354616	endo-xylogalacturonan hydrolase A [Aspergillus oryzae RIB40]	Pentose and glucuronate interconversions	extracellular region;polygalacturonase activity;pectin catabolic process;starch metabolic process;sucrose metabolic process	Glycoside hydrolase, family 28;Pectin lyase fold;Pectin lyase fold/virulence factor	Y	0.863		0.918	Apoplastic	0.78
AFLA_015480	black	0.464445	0.548336	0.460547					N	0.112
AFLA_091820	black	0.460402	0.546654	0.281891	serine/threonine protein kinase [Aspergillus oryzae RIB40]		protein phosphorylation;protein serine/threonine kinase activity;ATP binding;serine family amino acid metabolic process	Protein kinase-like domain;Serine/threonine-protein kinase, active site;Protein kinase domain;Protein kinase, ATP binding site	N	0.099
AFLA_034820	black	0.459744	0.54294	0.494044	ubiquinol-cytochrome-c reductase cytochrome c1 [Colletotrichum gloeosporioides Nara gc5]				N	0.12
AFLA_059830	black	0.458736	0.519168	0.204174	glucose dehydrogenase [Aspergillus oryzae RIB40]	Glycine, serine and threonine metabolism	flavin adenine dinucleotide binding;choline dehydrogenase activity;oxidation-reduction process;alcohol metabolic process;glycine metabolic process;L-serine metabolic process;threonine metabolic process	Glucose-methanol-choline oxidoreductase, N-terminal;FAD/NAD(P)-binding domain;Glucose-methanol-choline oxidoreductase;Glucose-methanol-choline oxidoreductase, C-terminal	N	0.113
AFLA_111580	black	0.457424	0.5726	0.458047			protein binding	BTB/POZ domain;SKP1/BTB/POZ domain	N	0.153
AFLA_137180	black	0.457315	0.584783	0.138188	GPI anchored dioxygenase [Aspergillus oryzae RIB40]		ferric iron binding;cellular aromatic compound metabolic process;oxidoreductase activity, acting on single donors with incorporation of molecular oxygen, incorporation of two atoms of oxygen;oxidation-reduction process	Intradiol ring-cleavage dioxygenase, core	Y	0.538		0.651		0.79
AFLA_039180	black	0.455432	0.561257	0.337741	efflux pump antibiotic resistance protein [Aspergillus oryzae RIB40]		transmembrane transport;integral component of membrane	Major facilitator superfamily domain;Major facilitator superfamily	N	0.192
AFLA_052780	black	0.4549	0.583415	0.000736055	cell wall glucanase (Scw4) [Aspergillus oryzae RIB40]		hydrolase activity, acting on glycosyl bonds;carbohydrate metabolic process	Glycoside hydrolase superfamily	Y	0.944		0.609		0.52
AFLA_089540	black	0.453459	0.369291	-0.0599241	toxin biosynthesis protein, putative [Trichophyton verrucosum HKI 0517]			Alpha/Beta hydrolase fold	N	0.1
AFLA_097670	black	0.449451	0.469074	0.330622	protein rds1 [Aspergillus oryzae RIB40]				Y	0.878		0.991	Apoplastic	0.55
AFLA_015340	black	0.440124	0.569884	0.396941					N	0.1
AFLA_092550	black	0.43957	0.474433	-0.0181338					N	0.123
AFLA_094870	black	0.435809	0.537168	0.4828					N	0.13
AFLA_063610	black	0.435135	0.512317	-0.0996119	C2H2 finger domain transcription factor [Aspergillus oryzae RIB40]		transcription, DNA-templated;DNA binding;nucleus;zinc ion binding	Transcription factor domain, fungi	N	0.112
AFLA_004110	black	0.434816	0.647277	0.462504	POZ [Glarea lozoyensis ATCC 20868]		protein homooligomerization;protein binding	BTB/POZ domain;SKP1/BTB/POZ domain;Potassium channel tetramerisation-type BTB domain	N	0.103
AFLA_127710	black	0.433284	0.399299	-0.147905					N	0.11
AFLA_033970	black	0.425955	0.435752	0.252017				P-loop containing nucleoside triphosphate hydrolase	N	0.305
AFLA_035720	black	0.423886	0.55868	0.411186	12-oxophytodienoate reductase [Aspergillus oryzae RIB40]	alpha-Linolenic acid metabolism	12-oxophytodienoate reductase activity;FMN binding;oxidation-reduction process	Aldolase-type TIM barrel;NADH:flavin oxidoreductase/NADH oxidase, N-terminal	N	0.157
AFLA_045890	black	0.4227	0.670168	0.493975	C-5 cytosine-specific DNA methylase [Aspergillus oryzae RIB40]		DNA methylation;helicase activity;DNA binding;ATP binding;methyltransferase activity	P-loop containing nucleoside triphosphate hydrolase;Helicase, C-terminal;SNF2-related, N-terminal domain;S-adenosyl-L-methionine-dependent methyltransferase;Helicase superfamily 1/2, ATP-binding domain	N	0.108
AFLA_101820	black	0.420824	0.598179	0.296136					N	0.118
AFLA_011340	black	0.417486	0.532051	0.208919	ipa protein [Colletotrichum gloeosporioides Nara gc5]				N	0.101
AFLA_071330	black	0.41397	0.419243	0.108198	hemagglutinin protein [Aspergillus oryzae RIB40]				N	0.108
AFLA_095860	black	0.412766	0.515823	0.1374	HIT finger domain protein [Aspergillus oryzae RIB40]				N	0.132
AFLA_120840	black	0.412711	0.617158	0.364865					N	0.106
AFLA_014460	black	0.412387	0.430179	0.0880499	steroid monooxygenase [Aspergillus oryzae RIB40]		monooxygenase activity;oxidation-reduction process	FAD/NAD(P)-binding domain	N	0.207
AFLA_120160	black	0.412312	0.58197	0.329713					N	0.114
AFLA_105690	black	0.408385	0.541706	0.408189					N	0.206
AFLA_033010	black	0.40834	0.576469	0.413906	gluconate 5-dehydrogenase [Aspergillus oryzae RIB40]	Fatty acid metabolism;Fatty acid biosynthesis;Biosynthesis of unsaturated fatty acids;Biotin metabolism	oxidoreductase activity;oxidation-reduction process	Short-chain dehydrogenase/reductase SDR;Short-chain dehydrogenase/reductase, conserved site;NAD(P)-binding domain	N	0.167
AFLA_089770	black	0.406665	0.567002	0.139891	alpha-N-arabinofuranosidase A [Aspergillus oryzae RIB40]	Amino sugar and nucleotide sugar metabolism	hemicellulose catabolic process;alpha-L-arabinofuranosidase activity;L-arabinose metabolic process;extracellular region;arabinan catabolic process;nucleotide metabolic process	Glycoside hydrolase superfamily;Alpha-L-arabinofuranosidase, C-terminal	Y	0.745		0.991	Apoplastic	0.84
AFLA_011350	black	0.404236	0.678765	0.395736					N	0.141
AFLA_053480	black	0.40328	0.5629	0.328415	metal homeostasis factor ATX1 [Aspergillus oryzae RIB40]	Mineral absorption	metal ion binding;metal ion transport	Heavy metal-associated domain, HMA	N	0.106
AFLA_041490	black	0.401203	0.511518	0.261719	glycoside hydrolase family 79 protein [Phanerochaete carnosa HHB-10118-sp]		catalytic activity;carbohydrate metabolic process	Glycoside hydrolase superfamily;Beta-glucuronidase, C-terminal	Y	0.772		0.99		0.68
AFLA_059370	black	0.397363	0.466413	0.418515	benzoate 4-monooxygenase cytochrome P450 [Aspergillus oryzae RIB40]		heme binding;oxidoreductase activity, acting on paired donors, with incorporation or reduction of molecular oxygen;monooxygenase activity;iron ion binding;oxidation-reduction process	Cytochrome P450, conserved site;Cytochrome P450, E-class, group I;Cytochrome P450	N	0.199
AFLA_025870	black	0.395382	0.606442	-0.146539					N	0.278
AFLA_120860	black	0.393523	0.627271	0.493328					N	0.106
AFLA_024210	black	0.391925	0.559107	0.448274	cytochrome P450 monooxygenase [Aspergillus oryzae RIB40]		heme binding;oxidoreductase activity, acting on paired donors, with incorporation or reduction of molecular oxygen;monooxygenase activity;iron ion binding;steroid metabolic process;oxidation-reduction process	Cytochrome P450, conserved site;Cytochrome P450, E-class, group IV;Cytochrome P450	N	0.327
AFLA_080220	black	0.389764	0.512756	0.493631			integral component of membrane;substrate-specific transmembrane transporter activity;nucleotide binding;transmembrane transport	Nuclear cap-binding protein subunit 3	N	0.101
AFLA_084500	black	0.386341	0.537438	0.235304	choline transport protein [Aspergillus oryzae RIB40]		amino acid transmembrane transport;amino acid transmembrane transporter activity;integral component of membrane	Amino acid/polyamine transporter I;Amino acid permease, conserved site	N	0.116
AFLA_105910	black	0.384259	0.484801	0.437232	endoglucanase [Aspergillus oryzae RIB40]		hydrolase activity, acting on glycosyl bonds;metabolic process	Glycoside hydrolase, family 61	Y	0.804	Effector	0.684	Apoplastic	0.6
AFLA_075480	black	0.379156	0.505494	0.212052	isoamyl alcohol oxidase [Aspergillus oryzae RIB40]		flavin adenine dinucleotide binding;UDP-N-acetylmuramate dehydrogenase activity;oxidation-reduction process;amino sugar metabolic process	Berberine/berberine-like;CO dehydrogenase flavoprotein-like, FAD-binding, subdomain 2;FAD-binding, type 2;FAD linked oxidase, N-terminal	Y	0.906		0.99	Apoplastic	0.7
AFLA_019190	black	0.371443	0.523253	0.520564	aspergillopepsin A-like aspartic endopeptidase [Aspergillus oryzae RIB40]		extracellular region;proteolysis;aspartic-type endopeptidase activity	Aspartic peptidase, active site;Aspartic peptidase A1 family;Peptidase family A1 domain;Aspartic peptidase domain	Y	0.773		0.863		0.54
AFLA_034850	black	0.370177	0.358038	0.174599	transferase family protein [Aspergillus oryzae RIB40]		transferase activity, transferring acyl groups other than amino-acyl groups	Transferase	N	0.16
AFLA_049960	black	0.368163	0.569955	0.370022	integral membrane protein [Aspergillus oryzae RIB40]		peptidase activity;proteolysis		N	0.099
AFLA_100040	black	0.36622	0.602371	0.351299	glucosyltransferase [Aspergillus oryzae RIB40]	N-Glycan biosynthesis	endoplasmic reticulum membrane;aerobic respiration;dolichyl pyrophosphate Man9GlcNAc2 alpha-1,3-glucosyltransferase activity;oligosaccharide-lipid intermediate biosynthetic process;protein glycosylation	Glycosyl transferase, ALG6/ALG8	N	0.132
AFLA_070080	black	0.364825	0.563283	0.121415					N	0.131
AFLA_013730	black	0.364401	0.527416	0.328312	NACHT domain protein [Aspergillus clavatus NRRL 1]		protein binding	P-loop containing nucleoside triphosphate hydrolase;Tetratricopeptide-like helical domain;AAA+ ATPase domain	N	0.102
AFLA_062770	black	0.363107	0.458067	0.412878	alcohol dehydrogenase [Aspergillus oryzae RIB40]		zinc ion binding;oxidoreductase activity;oxidation-reduction process	GroES-like;Alcohol dehydrogenase, N-terminal;NAD(P)-binding domain;Alcohol dehydrogenase, C-terminal;Polyketide synthase, enoylreductase domain	N	0.105
AFLA_118750	black	0.35826	0.61408	0.300061	O-methyltransferase [Aspergillus oryzae RIB40]		O-methyltransferase activity;methylation	O-methyltransferase, family 2;Winged helix-turn-helix DNA-binding domain;S-adenosyl-L-methionine-dependent methyltransferase	N	0.125
AFLA_039460	black	0.35727	0.505967	0.350748				Brefeldin A sensitivity protein-related, domain of unknown function DUF2421;Putative ER transporter, 6TM, N-terminal	N	0.161
AFLA_108370	black	0.357254	0.552702	0.482946	tyrosinase [Aspergillus oryzae RIB40]	Tyrosine metabolism;Isoquinoline alkaloid biosynthesis;Betalain biosynthesis;Melanogenesis	metal ion binding;monophenol monooxygenase activity;oxidation-reduction process;tyrosine metabolic process;riboflavin metabolic process;coumarin biosynthetic process;lignin biosynthetic process;stilbene biosynthetic process;alkaloid biosynthetic process	Uncharacterised domain, di-copper centre;Tyrosinase copper-binding domain	N	0.281
AFLA_061610	black	0.356459	0.594535	0.404585	FAD binding domain protein [Aspergillus oryzae RIB40]		flavin adenine dinucleotide binding;UDP-N-acetylmuramate dehydrogenase activity;oxidation-reduction process;amino sugar metabolic process	CO dehydrogenase flavoprotein-like, FAD-binding, subdomain 2;FAD-binding, type 2;FAD linked oxidase, N-terminal	N	0.099
AFLA_050900	black	0.355561	0.464403	0.530299	cysteine dioxygenase [Aspergillus oryzae RIB40]	Cysteine and methionine metabolism;Taurine and hypotaurine metabolism	L-cysteine metabolic process;cysteine dioxygenase activity;iron ion binding;oxidation-reduction process;taurine metabolic process	RmlC-like jelly roll fold;RmlC-like cupin domain;Cysteine dioxygenase type I	N	0.109
AFLA_106260	black	0.355362	0.485285	0.361584					N	0.101
AFLA_080790	black	0.355137	0.49541	0.126509	tetratricopeptide repeat domain protein [Aspergillus oryzae RIB40]		intracellular;protein binding	Tetratricopeptide repeat;Tetratricopeptide-like helical domain	N	0.116
AFLA_026400	black	0.353373	0.656742	0.404886	3-demethylubiquinone-9 3-methyltransferase [Aspergillus oryzae RIB40]		3-demethylubiquinone-9 3-O-methyltransferase activity;2-polyprenyl-6-methoxy-1,4-benzoquinone methyltransferase activity;ubiquinone biosynthetic process;methylation	S-adenosyl-L-methionine-dependent methyltransferase;Ubiquinone biosynthesis O-methyltransferase	N	0.125
AFLA_051330	black	0.352512	0.451347	0.4825	alpha-ketoglutarate-dependent sulfonate dioxygenase [Aspergillus oryzae RIB40]		dioxygenase activity;oxidation-reduction process	TauD/TfdA-like domain	N	0.11
AFLA_033820	black	0.348533	0.459994	0.60472	transferase hexapeptide domain protein [Aspergillus oryzae RIB40]	Vasopressin-regulated water reabsorption	dynactin complex;transferase activity	Dynactin subunit 6;Trimeric LpxA-like;Hexapeptide repeat	N	0.104
AFLA_051190	black	0.348512	0.470242	0.339544	zinc binding dehydrogenase [Aspergillus oryzae RIB40]		zinc ion binding;oxidoreductase activity;oxidation-reduction process	Alcohol dehydrogenase, C-terminal;Alcohol dehydrogenase, N-terminal;NAD(P)-binding domain;GroES-like;Polyketide synthase, enoylreductase domain	N	0.239
AFLA_001550	black	0.347162	0.568657	0.188142	ATP-binding cassette transporter [Aspergillus oryzae RIB40]		transport;integral component of membrane;ATPase activity, coupled to transmembrane movement of substances;obsolete ATP catabolic process;ATP binding	ABC transporter, conserved site;P-loop containing nucleoside triphosphate hydrolase;CDR ABC transporter;AAA+ ATPase domain;ABC-2 type transporter;ABC transporter-like	N	0.101
AFLA_003130	black	0.346152	0.285785	0.108785	MFS multidrug transporter [Aspergillus oryzae RIB40]		transmembrane transport;integral component of membrane;transporter activity	Sugar transporter, conserved site;Major facilitator superfamily domain;Major facilitator superfamily	N	0.321
AFLA_055110	black	0.345705	0.654003	-0.000803763	MBOAT family protein [Aspergillus oryzae RIB40]	Glycerolipid metabolism;Glycerophospholipid metabolism;Ether lipid metabolism	integral component of membrane	Membrane bound O-acyl transferase, MBOAT	N	0.359
AFLA_119600	black	0.34365	0.550725	0.179585	mitochondrion biogenesis protein (She9), putative [Aspergillus clavatus NRRL 1]		membrane;mitochondrion	Mitochondrial distribution and morphology family 33, fungi	N	0.159
AFLA_053570	black	0.341072	0.408361	0.141602					Y	0.815		0.981	Apoplastic	0.65
AFLA_050490	black	0.340609	0.526226	0.411984	tRNA (guanine-N(7)-)-methyltransferase [Aspergillus oryzae RIB40]		tRNA modification;RNA (guanine-N7)-methylation;tRNA (guanine-N7-)-methyltransferase activity;nucleus;tRNA binding	tRNA (guanine-N-7) methyltransferase catalytic subunit Trm8, eukaryote;tRNA (guanine-N-7) methyltransferase, Trmb type;S-adenosyl-L-methionine-dependent methyltransferase	N	0.112
AFLA_051280	black	0.339781	0.50498	0.502872					N	0.123
AFLA_009730	black	0.339317	0.463506	0.353626	nitrogen assimilation transcription factor nira [Colletotrichum gloeosporioides Nara gc5]				N	0.116
AFLA_132330	black	0.338967	0.58512	0.382532	nucleosome remodeling complex ATPase subunit (Snf2h) [Aspergillus oryzae RIB40]		helicase activity;DNA binding;ATP binding	P-loop containing nucleoside triphosphate hydrolase;Helicase, C-terminal;SNF2-related, N-terminal domain;Helicase superfamily 1/2, ATP-binding domain	N	0.252
AFLA_090030	black	0.337567	0.339871	0.123987	aryl-alcohol dehydrogenase [Aspergillus oryzae RIB40]		oxidation-reduction process;oxidoreductase activity	NADP-dependent oxidoreductase domain	N	0.115
AFLA_083230	black	0.330267	0.519135	0.12463	ATP synthase subunit g [Aspergillus oryzae RIB40]	Oxidative phosphorylation	hydrogen ion transmembrane transporter activity;hydrolase activity;ATP synthesis coupled proton transport;mitochondrial proton-transporting ATP synthase complex, coupling factor F(o)	ATP synthase, F0 complex, subunit G, mitochondrial	N	0.131
AFLA_033060	black	0.329527	0.530812	0.144287	phospholipid:diacylglycerol acyltransferase [Aspergillus oryzae RIB40]	Glycerolipid metabolism	O-acyltransferase activity;peroxisome;triglyceride biosynthetic process;phospholipid;lipid storage;acyl-carrier-protein biosynthetic process	Alpha/Beta hydrolase fold;Lecithin:cholesterol/phospholipid:diacylglycerol acyltransferase	N	0.103
AFLA_023850	black	0.328276	0.509976	0.437431					Y	0.915		0.994	Apoplastic	0.73
AFLA_031440	black	0.328217	0.496418	0.0661982					Y	0.814		0.948	Apoplastic	0.79
AFLA_019980	black	0.326555	0.509681	0.390857	beta-galactosidase [Neosartorya fischeri NRRL 181]		beta-galactosidase activity;galactose metabolic process;glycosaminoglycan catabolic process;glycosphingolipid metabolic process;beta-galactosidase complex;glycerolipid metabolic process	Glycoside hydrolase, family 35;Beta-galactosidase, domain 3;Galactose-binding domain-like;Glycoside hydrolase 35, catalytic domain;Glycoside hydrolase superfamily;Glycoside hydrolase, family 35, conserved site;Beta-galactosidase jelly roll domain;Beta-galactosidase, domain 2	N	0.151
AFLA_066140	black	0.323591	0.502779	0.473727	feruloyl esterase A [Aspergillus oryzae RIB40]		feruloyl esterase activity;lipid catabolic process;extracellular region;acylglycerol lipase activity;cell wall polysaccharide catabolic process;triglyceride lipase activity;xylan catabolic process;glycerolipid metabolic process	Alpha/Beta hydrolase fold;Fungal lipase-like domain	N	0.111
AFLA_077660	black	0.321443	0.605138	0.449927					N	0.101
AFLA_081830	black	0.319455	0.572694	0.484895					Y	0.77	Effector	0.756	Apoplastic	0.58
AFLA_004850	black	0.319182	0.51189	0.488105					N	0.133
AFLA_017350	black	0.31881	0.449947	0.241841			transmembrane transport;integral component of membrane		Y	0.756		0.97		0.64
AFLA_062710	black	0.317391	0.463118	0.260339					N	0.123
AFLA_070240	black	0.317147	0.588817	0.267914					N	0.179
AFLA_002300	black	0.315899	0.242284	-0.0376928				U3 small nucleolar RNA-associated protein 8	N	0.126
AFLA_105410	black	0.31523	0.484956	0.245619	NAD-binding domain 4 protein [Aspergillus niger CBS 513.88]	Cutin, suberine and wax biosynthesis;Peroxisome;Longevity regulating pathway - worm	fatty-acyl-CoA reductase (alcohol-forming) activity	Fatty acyl-CoA reductase;NAD(P)-binding domain;Male sterility, NAD-binding	N	0.155
AFLA_037280	black	0.313817	0.461825	0.413371			phospholipid binding		N	0.104
AFLA_045480	black	0.312577	0.501669	0.409191					N	0.157					smurf_cluster_15
AFLA_100220	black	0.311551	0.490448	0.255595					N	0.115
AFLA_045150	black	0.311036	0.65942	0.0842342					N	0.148
AFLA_102050	black	0.310871	0.36932	0.352667	DEAD/DEAH box RNA helicase [Aspergillus oryzae RIB40]	RIG-I-like receptor signaling pathway;Viral carcinogenesis;Hepatitis B	carbohydrate metabolic process;ATP-dependent helicase activity;nucleic acid binding;intracellular;hydrolase activity, acting on carbon-nitrogen (but not peptide) bonds;ATP binding;nitrogen compound metabolic process	P-loop containing nucleoside triphosphate hydrolase;ATP-dependent RNA helicase DEAD-box, conserved site;RNA helicase, DEAD-box type, Q motif;DEAD/DEAH box helicase domain;Helicase, C-terminal;Helicase superfamily 1/2, ATP-binding domain	N	0.111
AFLA_082590	black	0.309857	0.459159	0.183065	transport protein FSF1 [Aspergillus oryzae RIB40]		acetolactate decarboxylase activity;polyol metabolic process;cation transmembrane transporter activity;transmembrane transport;cation transport;membrane;mitochondrion	Tricarboxylate/iron carrier	N	0.117
AFLA_093500	black	0.307836	0.294982	0.151619	CMGC/SRPK protein kinase [Trichophyton rubrum CBS 118892]		protein kinase activity;protein phosphorylation;ATP binding	Protein kinase-like domain;Protein kinase domain	N	0.098
AFLA_074470	black	0.306518	0.538221	0.522062	nuclear division Rft1 protein [Aspergillus oryzae RIB40]		cellular response to hydrogen peroxide;negative regulation of conidiophore development;negative regulation of sexual sporulation resulting in formation of a cellular spore;cellular response to UV;trehalose biosynthetic process;conidium formation;spore germination;nucleus	Velvet factor	N	0.128
AFLA_101340	black	0.305428	0.540023	0.455809	MFS multidrug transporter [Aspergillus oryzae RIB40]		transmembrane transport;integral component of membrane;regulation of transcription from RNA polymerase II promoter;zinc ion binding;RNA polymerase II transcription factor activity, sequence-specific DNA binding;nucleus	Major facilitator superfamily domain;Major facilitator superfamily	N	0.102
AFLA_048730	black	0.297767	0.361285	0.0561215		Purine metabolism;Pyrimidine metabolism;RNA polymerase	DNA-directed 5'-3' RNA polymerase activity;oxidoreductase activity;transcription, DNA-templated;DNA binding;nucleolus;purine nucleobase metabolic process;pyrimidine nucleobase metabolic process	RNA polymerase I associated factor, A49-like	N	0.106
AFLA_027130	black	0.296476	0.376064	0.302496	DNA polymerase iota [Aspergillus oryzae RIB40]	Fanconi anemia pathway	DNA-directed DNA polymerase activity;damaged DNA binding;DNA repair;DNA replication;DNA polymerase complex	DNA polymerase, Y-family, little finger domain;UmuC domain	N	0.1
AFLA_101090	black	0.296165	0.518178	0.409433	protein kinase [Aspergillus oryzae RIB40]		protein phosphorylation;single-organism metabolic process;protein kinase activity;porphyrin-containing compound biosynthetic process;ATP binding	Protein kinase-like domain;Protein kinase domain;Protein kinase, ATP binding site	N	0.324
AFLA_083200	black	0.293712	0.529705	0.234893	glucose-inducible SAM-dependent methyltransferase Rrg1 [Aspergillus oryzae RIB40]		methylation;methyltransferase activity	Lysine methyltransferase;S-adenosyl-L-methionine-dependent methyltransferase	N	0.117
AFLA_092840	black	0.293521	0.500926	0.196665	PP-loop family protein [Neosartorya fischeri NRRL 181]		cytoplasm;ligase activity, forming carbon-nitrogen bonds;ATP binding;tRNA processing	tRNA(Ile)-lysidine/2-thiocytidine synthase, N-terminal;Rossmann-like alpha/beta/alpha sandwich fold;tRNA(Ile)-lysidine synthase	N	0.123
AFLA_057000	black	0.293057	0.454584	0.360851	MFS transporter [Aspergillus oryzae RIB40]		integral component of membrane;small-subunit processome;transmembrane transport	Major facilitator superfamily domain;Major facilitator superfamily	N	0.118
AFLA_039160	black	0.292258	0.468213	0.382284	xyloglucan-specific endo-beta-1,4-glucanase A [Aspergillus oryzae RIB40]		cellulase activity;glucan catabolic process;starch metabolic process;sucrose metabolic process	Glycoside hydrolase family 12;Concanavalin A-like lectin/glucanase domain;Glycoside hydrolase family 11/12	Y	0.613		0.832	Apoplastic	0.82
AFLA_014160	black	0.290789	0.573393	0.293895	alcohol dehydrogenase [Aspergillus oryzae RIB40]		zinc ion binding;oxidoreductase activity;oxidation-reduction process	GroES-like;Alcohol dehydrogenase, N-terminal;NAD(P)-binding domain;Alcohol dehydrogenase, zinc-type, conserved site;Alcohol dehydrogenase, C-terminal;Polyketide synthase, enoylreductase domain	N	0.096
AFLA_083070	black	0.290443	0.480884	0.294543	GTP-binding protein gtr2 [Aspergillus oryzae RIB40]	mTOR signaling pathway;Autophagy - animal	cytoplasm;nucleus;GTP binding	P-loop containing nucleoside triphosphate hydrolase;Gtr1/RagA G protein	N	0.108
AFLA_040740	black	0.290095	0.485753	0.546635	flavin containing amine oxidase [Aspergillus fumigatus Af293]		oxidation-reduction process;oxidoreductase activity	Flavin amine oxidase;Amine oxidase;FAD/NAD(P)-binding domain	N	0.109
AFLA_116840	black	0.289313	0.699936	0.287882	salicylate 1-monooxygenase SalA [Aspergillus oryzae RIB40]	Degradation of aromatic compounds;Dioxin degradation;Naphthalene degradation;Polycyclic aromatic hydrocarbon degradation	secondary metabolite biosynthetic process;cellular response to drug;monooxygenase activity;pigment biosynthetic process;oxidation-reduction process;sexual sporulation resulting in formation of a cellular spore	FAD-binding domain;FAD/NAD(P)-binding domain	N	0.222
AFLA_077820	black	0.287512	0.554229	0.485607					N	0.146
AFLA_019380	black	0.285969	0.536939	0.521596	geranylgeranyl pyrophosphate synthase [Aspergillus oryzae RIB40]		transferase activity	Isoprenoid synthase domain	N	0.127
AFLA_039000	black	0.285964	0.398454	0.468523	beta-lactamase [Aspergillus oryzae RIB40]			Beta-lactamase-related;Beta-lactamase/transpeptidase-like	Y	0.806		0.991		0.61
AFLA_061600	black	0.285382	0.485536	0.417679	monooxygenase [Aspergillus oryzae RIB40]		monooxygenase activity;oxidation-reduction process	FAD/NAD(P)-binding domain	N	0.1
AFLA_067280	black	0.282249	0.300572	0.0582998	short-chain dehydrogenase [Aspergillus oryzae RIB40]		oxidation-reduction process;oxidoreductase activity	Short-chain dehydrogenase/reductase SDR;NAD(P)-binding domain	N	0.112
AFLA_065290	black	0.281906	0.464756	0.435159			nucleus	Domain of unknown function DUF1907	N	0.102
AFLA_009720	black	0.280945	0.308913	0.238905	nitrogen assimilation transcription factor nira [Colletotrichum gloeosporioides Nara gc5]		zinc ion binding;DNA binding;nucleus;transcription, DNA-templated	Transcription factor domain, fungi	N	0.186
AFLA_106010	black	0.280354	0.477669	0.317685	MFS multidrug transporter [Aspergillus niger CBS 513.88]		transmembrane transport;integral component of membrane	Major facilitator superfamily domain;Major facilitator superfamily	N	0.112
AFLA_019370	black	0.279304	0.502496	0.491501	integral membrane protein [Aspergillus oryzae RIB40]				N	0.158
AFLA_138500	black	0.278039	0.496923	0.474234	glutamine synthetase [Aspergillus oryzae RIB40]	Biosynthesis of amino acids;Glyoxylate and dicarboxylate metabolism;Nitrogen metabolism;Alanine, aspartate and glutamate metabolism;Arginine biosynthesis;Two-component system;Necroptosis;Glutamatergic synapse;GABAergic synapse	autolysis;positive regulation of sterigmatocystin biosynthetic process;glutamine biosynthetic process;sporocarp development involved in asexual reproduction;glutamate-ammonia ligase activity;cytoplasm;positive regulation of conidium formation;peptidoglycan biosynthetic process	Glutamine synthetase, catalytic domain;Glutamine synthetase/guanido kinase, catalytic domain	N	0.104
AFLA_124300	black	0.276619	0.484558	0.326316	MFS transporter [Aspergillus oryzae RIB40]		binding;transmembrane transport;integral component of membrane	Major facilitator superfamily domain;Major facilitator superfamily	N	0.102
AFLA_073880	black	0.275591	0.558759	0.537864	short-chain dehydrogenase [Aspergillus oryzae RIB40]		oxidation-reduction process;oxidoreductase activity	Short-chain dehydrogenase/reductase SDR;Short-chain dehydrogenase/reductase, conserved site;NAD(P)-binding domain	N	0.217
AFLA_122250	black	0.274592	0.352811	0.273043	cytochrome P450 [Aspergillus oryzae RIB40]		oxidation-reduction process;regulation of transcription from RNA polymerase II promoter;zinc ion binding;RNA polymerase II transcription factor activity, sequence-specific DNA binding;oxidoreductase activity, acting on paired donors, with incorporation or reduction of molecular oxygen;monooxygenase activity;heme binding;iron ion binding;nucleus	Cytochrome P450, conserved site;Cytochrome P450, E-class, group I;Cytochrome P450	N	0.147
AFLA_127070	black	0.274293	0.611287	0.265891	short chain dehydrogenase [Aspergillus oryzae RIB40]		binding;oxidation-reduction process;secondary metabolic process;oxidoreductase activity	Short-chain dehydrogenase/reductase SDR;NAD(P)-binding domain	N	0.148					smurf_cluster_51
AFLA_135290	black	0.273435	0.320676	0.274361					N	0.139
AFLA_119840	black	0.273003	0.631469	0.302033					N	0.108
AFLA_030270	black	0.271747	0.457168	0.119666					Y	0.742		0.802	Apoplastic	0.75
AFLA_002940	black	0.271034	0.486304	0.367058	endo mannanase, GH76 family [Aspergillus oryzae RIB40]		regulation of transcription from RNA polymerase II promoter;zinc ion binding;RNA polymerase II transcription factor activity, sequence-specific DNA binding;mannan endo-1,6-alpha-mannosidase activity;carbohydrate catabolic process;nucleus	Six-hairpin glycosidase-like;Mannan endo-1,6-alpha-mannosidase;Glycoside hydrolase, family 76	Y	0.717		0.99		0.51
AFLA_063040	black	0.270885	0.435118	0.156092	beta-glucosidase M [Aspergillus oryzae RIB40]	Starch and sucrose metabolism;Cyanoamino acid metabolism;Phenylpropanoid biosynthesis	carbohydrate metabolic process;beta-glucosidase activity	Glycoside hydrolase family 3 C-terminal domain;Glycoside hydrolase, family 3, N-terminal;Glycoside hydrolase superfamily;Glycoside hydrolase, family 3, active site;Fibronectin type III-like domain	Y	0.549		0.991	Apoplastic	0.56
AFLA_129450	black	0.269583	0.366503	0.148441	MFS transporter [Aspergillus oryzae RIB40]		carbohydrate metabolic process;transcription, DNA-templated;DNA binding;transmembrane transport;integral component of membrane;nucleus;zinc ion binding;catalytic activity	Major facilitator superfamily domain;Major facilitator superfamily	N	0.118
AFLA_096230	black	0.269176	0.565665	0.342465	GDSL-like lipase/acylhydrolase [Aspergillus oryzae RIB40]		hydrolase activity	SGNH hydrolase-type esterase domain	Y	0.843		0.505	Apoplastic	0.56
AFLA_095850	black	0.268009	0.56558	0.526666				HNH nuclease	N	0.108
AFLA_073750	black	0.267965	0.478332	0.315088					N	0.107
AFLA_103270	black	0.267702	0.371804	0.292732	transcription initiation factor TFIID subunit 12 [Aspergillus oryzae RIB40]	Basal transcription factors	translation initiation factor activity;SAGA complex;protein heterodimerization activity;DNA-templated transcription, initiation;transcription factor TFIID complex;ribosome;regulation of translational initiation	Transcription initiation factor TFIID, subunit 12;Histone-fold	N	0.101
AFLA_051440	black	0.267608	0.622763	0.300545	fructose-bisphosphate aldolase [Aspergillus oryzae RIB40]	Carbon metabolism;Biosynthesis of amino acids;Glycolysis / Gluconeogenesis;Pentose phosphate pathway;Fructose and mannose metabolism;Carbon fixation in photosynthetic organisms;Methane metabolism	zinc ion binding;aldehyde-lyase activity;carbohydrate metabolic process	Aldolase-type TIM barrel;Fructose-bisphosphate aldolase, class-II	N	0.128
AFLA_062740	black	0.267177	0.515432	0.219723	aldo-keto reductase (AKR) [Aspergillus oryzae RIB40]		oxidation-reduction process;oxidoreductase activity	Aldo/keto reductase;NADP-dependent oxidoreductase domain;Aldo/keto reductase, conserved site	N	0.101
AFLA_109570	black	0.265246	0.575989	0.47531	membrane dipeptidase GliJ [Aspergillus oryzae RIB40]		dipeptidase activity;metalloexopeptidase activity;dipeptidyl-peptidase activity;proteolysis	Renal dipeptidase family;Metal-dependent hydrolase	N	0.147
AFLA_087750	black	0.264834	0.391932	0.156587					N	0.291
AFLA_126640	black	0.264305	0.499057	0.428769	integral membrane protein PTH11-like protein [Aspergillus oryzae RIB40]				N	0.102
AFLA_111370	black	0.264008	0.569058	0.270933					N	0.104
AFLA_089630	black	0.263851	0.310589	0.0970214	choline transport protein [Aspergillus oryzae RIB40]		amino acid transmembrane transport;amino acid transmembrane transporter activity;integral component of membrane	Amino acid/polyamine transporter I	N	0.107
AFLA_070900	black	0.262861	0.553588	0.502463				SKP1/BTB/POZ domain	N	0.104					smurf_cluster_25
AFLA_015950	black	0.262219	0.478799	0.256795	berberine family protein [Marssonina brunnea f. sp. 'multigermtubi' MB_m1]		flavin adenine dinucleotide binding;oxidoreductase activity;oxidation-reduction process	Berberine/berberine-like	N	0.1
AFLA_093410	black	0.262022	0.310242	0.226288					N	0.181
AFLA_124750	black	0.26178	0.56693	0.543806	aromatic amino acid decarboxylase [Aspergillus oryzae RIB40]		cellular amino acid metabolic process;pyridoxal phosphate binding;carboxy-lyase activity	Pyridoxal phosphate-dependent transferase;Pyridoxal phosphate-dependent transferase, major region, subdomain 1;Pyridoxal phosphate-dependent transferase, subdomain 2;Pyridoxal phosphate-dependent decarboxylase	N	0.174
AFLA_075440	black	0.260025	0.606334	0.231674					N	0.177
AFLA_077520	black	0.259252	0.577421	0.285971					N	0.175
AFLA_051900	black	0.258368	0.51056	0.384288	zinc knuckle transcription factor (CnjB) [Aspergillus oryzae RIB40]		zinc ion binding;nucleic acid binding	Zinc knuckle CX2CX4HX4C;Zinc finger, CCHC-type	N	0.111
AFLA_055730	black	0.258105	0.5352	0.519789					N	0.101
AFLA_135320	black	0.256914	0.425213	0.392306	MFS multidrug transporter [Aspergillus oryzae RIB40]		integral component of membrane;nucleic acid binding;transmembrane transport	Major facilitator superfamily domain;Major facilitator superfamily	N	0.179
AFLA_119950	black	0.255632	0.340916	0.228219	fructose-bisphosphate aldolase [Aspergillus oryzae RIB40]	Carbon metabolism;Biosynthesis of amino acids;Glycolysis / Gluconeogenesis;Pentose phosphate pathway;Fructose and mannose metabolism;Carbon fixation in photosynthetic organisms;Methane metabolism	extracellular region;fructose-bisphosphate aldolase activity;zinc ion binding;fructose metabolic process;mannose metabolic process;inositol metabolic process;gluconeogenesis;glycolytic process;pentose-phosphate shunt;carbon utilization	Aldolase-type TIM barrel;Fructose-bisphosphate aldolase, class-II	N	0.165
AFLA_046420	black	0.254165	0.384519	0.166268	1-acylglycerol-3-phosphate acyltransferase (AtaAp) [Aspergillus oryzae RIB40]	Glycerolipid metabolism;Glycerophospholipid metabolism;Phospholipase D signaling pathway;Fat digestion and absorption	1-acylglycerol-3-phosphate O-acyltransferase activity;membrane;phospholipid biosynthetic process;acyl-carrier-protein biosynthetic process;glycerolipid metabolic process	Phospholipid/glycerol acyltransferase;1-acyl-sn-glycerol-3-phosphate acyltransferase	N	0.276
AFLA_089930	black	0.253624	0.465393	0.503322	rhamnogalacturonase B [Aspergillus oryzae RIB40]		extracellular region;rhamnogalacturonan alpha-L-rhamnopyranosyl-(1->4)-alpha-D-galactopyranosyluronide lyase activity;polygalacturonase activity;pectin catabolic process;starch metabolic process;sucrose metabolic process	Glycoside hydrolase, family 28;Pectin lyase fold;Pectin lyase fold/virulence factor	Y	0.815		0.934	Apoplastic	0.8
AFLA_112360	black	0.253273	0.331392	0.50095	RING finger domain protein [Aspergillus oryzae RIB40]				N	0.358
AFLA_088160	black	0.252122	0.367525	-0.0142795	GPI transamidase component PIG-S, putative [Talaromyces marneffei ATCC 18224]				N	0.414
AFLA_125600	black	0.251271	0.484593	0.541911	MFS transporter [Aspergillus oryzae RIB40]		transmembrane transport;integral component of membrane	Major facilitator superfamily domain;Major facilitator superfamily	N	0.119					smurf_cluster_49
AFLA_003160	black	0.250679	0.631114	0.24658				Protein of unknown function DUF3712	N	0.103
AFLA_110970	black	0.250064	0.418933	0.420145					N	0.118
AFLA_044960	black	0.249095	0.554335	0.325931	putative chitin binding protein [Eutypa lata UCREL1]				Y	0.736	Effector	0.745		0.53
AFLA_068820	black	0.248927	0.38952	0.204897					N	0.123
AFLA_059550	black	0.245649	0.475535	0.489116			transferase activity, transferring phosphorus-containing groups		N	0.11
AFLA_116830	black	0.243922	0.678465	0.312965	sterigmatocystin biosynthesis fatty acid synthase subunit beta [Aspergillus oryzae RIB40]	Fatty acid metabolism;Fatty acid biosynthesis	nitronate monooxygenase activity;fatty acid biosynthetic process;oxidation-reduction process;fatty-acyl-CoA synthase activity;enoyl-[acyl-carrier-protein] reductase (NADH) activity;[acyl-carrier-protein] S-malonyltransferase activity;oleoyl-[acyl-carrier-protein] hydrolase activity;secondary metabolite biosynthetic process;3-hydroxypalmitoyl-[acyl-carrier-protein] dehydratase activity;[acyl-carri…	Aldolase-type TIM barrel;Domain of unknown function DUF1729;Fatty acid synthase	N	0.173
AFLA_073890	black	0.24357	0.570918	0.420103	cupin domain protein [Aspergillus oryzae RIB40]		metabolic process	RmlC-like jelly roll fold;RmlC-like cupin domain;Cupin 2, conserved barrel	N	0.1
AFLA_024660	black	0.243075	0.468309	0.480873					N	0.102
AFLA_132760	black	0.242027	0.518252	0.254718	histidine permease [Aspergillus oryzae RIB40]		integral component of membrane;amino acid transmembrane transporter activity;amino acid transmembrane transport	Amino acid/polyamine transporter I;Amino acid permease/ SLC12A domain;Amino acid permease, conserved site	N	0.116
AFLA_003080	black	0.238573	0.315642	0.10333					N	0.101
AFLA_112880	black	0.236385	0.396085	0.454849	2,4-dichlorophenol 6-monooxygenase [Aspergillus oryzae RIB40]		monooxygenase activity;oxidation-reduction process	FAD-binding domain;FAD/NAD(P)-binding domain	N	0.191					smurf_cluster_40
AFLA_015760	black	0.233883	0.465296	0.373831	oligomycin resistance ATP-dependent permease yor1 [Aspergillus oryzae RIB40]		transmembrane transport;integral component of membrane;ATPase activity, coupled to transmembrane movement of substances;obsolete ATP catabolic process;ATP binding	ABC transporter, conserved site;P-loop containing nucleoside triphosphate hydrolase;ABC transporter-like;AAA+ ATPase domain;ABC transporter type 1, transmembrane domain	N	0.126
AFLA_069670	black	0.233336	0.510923	0.177541	beta-glucosidase G [Aspergillus oryzae RIB40]	Starch and sucrose metabolism;Cyanoamino acid metabolism;Phenylpropanoid biosynthesis	beta-glucosidase activity;polysaccharide catabolic process	Fibronectin type III-like domain;Glycoside hydrolase, family 3, N-terminal;Glycoside hydrolase family 3 C-terminal domain;Glycoside hydrolase superfamily	Y	0.862		0.991	Apoplastic	0.63
AFLA_036420	black	0.233173	0.283765	0.11626	MFS phospholipid transporter (Git1) [Aspergillus oryzae RIB40]		integral component of membrane;extracellular region;transmembrane transport;transmembrane transporter activity	Major facilitator superfamily domain;Major facilitator, sugar transporter-like	N	0.114
AFLA_025310	black	0.232143	0.57392	0.432521					N	0.104
AFLA_137050	black	0.231196	0.52027	0.262217	vacuolar sorting protein [Aspergillus oryzae RIB40]	Autophagy - yeast	Ran GTPase binding;vesicle docking involved in exocytosis;intracellular protein transport;nucleus	Vacuolar protein sorting-associated protein 33;Sec1-like protein	N	0.121
AFLA_057520	black	0.230915	0.545845	0.392177					Y	0.613	Effector	0.636	Apoplastic	0.74
AFLA_076790	black	0.229872	0.389643	0.0641604	MFS sugar transporter [Aspergillus oryzae RIB40]		substrate-specific transmembrane transporter activity;integral component of endoplasmic reticulum membrane;nucleic acid binding;transmembrane transport;protein transporter activity;carbohydrate transport;nucleotide binding;protein transport	Sugar/inositol transporter;Major facilitator superfamily domain;Major facilitator, sugar transporter-like	N	0.108
AFLA_074250	black	0.228956	0.570442	0.391506	endopolygalacturonase D [Aspergillus oryzae RIB40]	Pentose and glucuronate interconversions	polygalacturonase activity;extracellular region;pectin catabolic process;starch metabolic process;sucrose metabolic process	Glycoside hydrolase, family 28;Parallel beta-helix repeat;Pectin lyase fold;Pectin lyase fold/virulence factor	Y	0.767		0.97	Apoplastic	0.86
AFLA_129470	black	0.226991	0.383475	0.302865	DUF453 domain protein [Talaromyces stipitatus ATCC 10500]			PrpF protein	N	0.114
AFLA_013680	black	0.226828	0.53976	0.282345	phospholipase C PLC-C [Aspergillus oryzae RIB40]	Inositol phosphate metabolism;Glycerophospholipid metabolism;Ether lipid metabolism;Quorum sensing;Thyroid hormone signaling pathway	hydrolase activity, acting on ester bonds	Phosphoesterase	Y	0.85		0.962	Apoplastic	0.57
AFLA_031300	black	0.225589	0.183383	0.119293					N	0.132
AFLA_015660	black	0.220451	0.348438	0.222372	choline transporter [Aspergillus oryzae RIB40]		integral component of membrane;ATPase activity, coupled to transmembrane movement of substances;obsolete ATP catabolic process;amino acid transmembrane transporter activity;amino acid transmembrane transport;ATP binding	Amino acid/polyamine transporter I	N	0.118
AFLA_101030	black	0.213936	0.367234	0.355313					N	0.185
AFLA_057060	black	0.213818	0.484763	0.489174					N	0.161
AFLA_079260	black	0.210573	0.436633	0.476439	quinone oxidoreductase [Aspergillus oryzae RIB40]		oxidoreductase activity;zinc ion binding;oxidation-reduction process	Alcohol dehydrogenase, C-terminal;Alcohol dehydrogenase, N-terminal;NAD(P)-binding domain;GroES-like;Quinone oxidoreductase/zeta-crystallin, conserved site;Polyketide synthase, enoylreductase domain	N	0.102					smurf_cluster_26
AFLA_076420	black	0.210359	0.451278	0.377611					N	0.101
AFLA_117580	black	0.209791	0.462407	0.446502	sterigmatocystin biosynthesis P450 monooxygenase stcS [Aspergillus oryzae RIB40]		oxidation-reduction process;versicolorin reductase activity;positive regulation of sterigmatocystin biosynthetic process;oxidoreductase activity, acting on paired donors, with incorporation or reduction of molecular oxygen;monooxygenase activity;heme binding;iron ion binding	Cytochrome P450, E-class, group I;Cytochrome P450	N	0.153
AFLA_075290	black	0.208653	0.508895	0.191562	aldehyde dehydrogenase family protein [Aspergillus oryzae RIB40]		oxidoreductase activity, acting on the aldehyde or oxo group of donors, NAD or NADP as acceptor;oxidation-reduction process	Aldehyde dehydrogenase N-terminal domain;Aldehyde dehydrogenase domain;Aldehyde/histidinol dehydrogenase;Aldehyde dehydrogenase, glutamic acid active site	N	0.102
AFLA_070220	black	0.206563	0.534845	0.518125					N	0.122
AFLA_088400	black	0.205113	0.48559	0.472774					N	0.101
AFLA_041070	black	0.204094	0.426768	0.492474	pyruvate decarboxylase [Aspergillus oryzae RIB40]	Glycolysis / Gluconeogenesis	ethanol biosynthetic process involved in glucose fermentation to ethanol;thiamine pyrophosphate binding;magnesium ion binding;carboxy-lyase activity	Thiamine pyrophosphate (TPP)-dependent enzyme;Thiamine pyrophosphate enzyme, central domain;Thiamine pyrophosphate enzyme, C-terminal TPP-binding;DHS-like NAD/FAD-binding domain;Thiamine pyrophosphate enzyme, N-terminal TPP-binding domain;Thiamin diphosphate-binding fold	N	0.127
AFLA_038890	black	0.203758	0.328752	0.216321	sugar transporter [Aspergillus oryzae RIB40]		integral component of membrane;transmembrane transport;carbohydrate transport	Major facilitator superfamily domain;Major facilitator superfamily	N	0.11
AFLA_039540	black	0.200754	0.409305	0.414376					Y	0.843		0.507		0.72
AFLA_024170	black	0.199811	0.448035	0.454363	versicolorin B synthase [Aspergillus oryzae RIB40]		alcohol metabolic process;flavin adenine dinucleotide binding;choline dehydrogenase activity;oxidation-reduction process;glycine metabolic process;L-serine metabolic process;threonine metabolic process	Glucose-methanol-choline oxidoreductase, N-terminal;FAD/NAD(P)-binding domain;Glucose-methanol-choline oxidoreductase;Glucose-methanol-choline oxidoreductase, C-terminal	Y	0.927		0.99		0.75
AFLA_091170	black	0.198341	0.508316	0.511597			organic cyclic compound binding;heterocyclic compound binding		N	0.099
AFLA_080000	black	0.19673	0.414388	0.236306	DnaJ domain protein [Neosartorya fischeri NRRL 181]				N	0.105
AFLA_013580	black	0.196293	0.431631	0.401039	amino acid transporter [Aspergillus oryzae RIB40]		integral component of membrane	Amino acid transporter, transmembrane domain	Y	0.539		0.981		0.74
AFLA_095990	black	0.196018	0.446924	0.542827	methylitaconate delta2-delta3-isomerase [Verticillium alfalfae VaMs.102]			PrpF protein	N	0.139
AFLA_109510	black	0.195449	0.510602	0.449182	similar to DUF1479 domain protein [Leptosphaeria maculans JN3]			Protein of unknown function DUF1479;Isopenicillin N synthase-like	N	0.251
AFLA_136280	black	0.191669	0.413228	0.350715	mediator of RNA polymerase II transcription subunit 21 [Aspergillus oryzae RIB40]		regulation of transcription, DNA-templated;nucleus	Mediator complex, subunit Med21	N	0.123
AFLA_058090	black	0.191487	0.416317	0.0876476	serine/threonine-protein phosphatase PP2A catalytic subunit [Aspergillus oryzae RIB40]	mRNA surveillance pathway;Hippo signaling pathway;cAMP signaling pathway;cGMP - PKG signaling pathway;Meiosis - yeast;Oocyte meiosis;Focal adhesion;Regulation of actin cytoskeleton;Platelet activation;Insulin signaling pathway;Oxytocin signaling pathway;Adrenergic signaling in cardiomyocytes;Vascular smooth muscle contraction;Dopaminergic synapse;Long-term potentiation;Inflammatory mediator regul…	protein localization to kinetochore;mating projection base;histone dephosphorylation;mRNA cleavage and polyadenylation specificity factor complex;condensed nuclear chromosome kinetochore;cellular bud neck;protein phosphatase type 1 complex;glycogen metabolic process;replication fork processing;cell budding;ascospore formation;nucleolus;regulation of cell shape during vegetative growth phase;DNA d…	Metallo-dependent phosphatase-like;Serine-threonine protein phosphatase, N-terminal;Calcineurin-like phosphoesterase domain, ApaH type;Serine/threonine-specific protein phosphatase/bis(5-nucleosyl)-tetraphosphatase	N	0.102
AFLA_111380	black	0.190232	0.549981	0.318245	histone h1.3., putative [Aspergillus clavatus NRRL 1]				N	0.138
AFLA_118010	black	0.189961	0.454186	0.293767	eukaryotic translation initiation factor 4E-1 [Aspergillus oryzae RIB40]	RNA transport;HIF-1 signaling pathway;PI3K-Akt signaling pathway;mTOR signaling pathway;Insulin signaling pathway;Longevity regulating pathway - mammal;EGFR tyrosine kinase inhibitor resistance	translation initiation factor activity;ribosome;regulation of translational initiation	Translation Initiation factor eIF- 4e-like;Translation Initiation factor eIF- 4e	N	0.113
AFLA_031160	black	0.186744	0.432961	0.261356					N	0.12
AFLA_120040	black	0.18532	0.529108	0.478501	aldehyde dehydrogenase family protein [Aspergillus oryzae RIB40]		oxidoreductase activity, acting on the aldehyde or oxo group of donors, NAD or NADP as acceptor;oxidation-reduction process	Aldehyde dehydrogenase domain;Aldehyde/histidinol dehydrogenase	N	0.109
AFLA_043850	black	0.18329	0.339729	0.345803	esterase [Aspergillus oryzae RIB40]			Beta-lactamase-related;Beta-lactamase/transpeptidase-like	N	0.112
AFLA_081680	black	0.182894	0.524197	0.533568					N	0.125
AFLA_097610	black	0.180092	0.454414	0.49909	gluconolactonase precursor [Aspergillus oryzae RIB40]		oxidoreductase activity;gluconolactonase activity;pentose-phosphate shunt;caprolactam catabolic process;L-ascorbic acid metabolic process	Six-bladed beta-propeller, TolB-like;SMP-30/Gluconolactonase/LRE-like region;Senescence marker protein-30 (SMP-30)	N	0.105
AFLA_050510	black	0.178348	0.265922	0.148827	MFS transporter (Mch2) [Aspergillus oryzae RIB40]		transmembrane transport;ion transport;integral component of membrane;proton-transporting two-sector ATPase complex, proton-transporting domain	Major facilitator superfamily domain;Major facilitator superfamily	N	0.1
AFLA_082950	black	0.176369	0.547706	0.386387	thioredoxin [Aspergillus oryzae RIB40]		protein disulfide oxidoreductase activity;obsolete electron transport	DSBA-like thioredoxin domain;HCCA isomerase/glutathione S-transferase kappa;Thioredoxin-like fold	N	0.112
AFLA_119080	black	0.175798	0.31475	0.244319	Zn(II)2Cys6 transcription factor [Aspergillus niger CBS 513.88]				N	0.14
AFLA_070350	black	0.175581	0.491046	0.48876					Y	0.896		0.586		0.62
AFLA_065110	black	0.175438	0.540826	0.322287	amino acid transporter [Aspergillus oryzae RIB40]		integral component of membrane	Amino acid transporter, transmembrane domain	N	0.107
AFLA_060750	black	0.173333	0.378447	0.281657	protein sly1 [Aspergillus oryzae RIB40]		vesicle docking involved in exocytosis	Sec1-like protein	N	0.115
AFLA_008020	black	0.17325	0.459325	0.204916	quinate dehydrogenase [Aspergillus oryzae RIB40]	Phenylalanine, tyrosine and tryptophan biosynthesis	shikimate 3-dehydrogenase (NADP+) activity;oxidation-reduction process;transporter activity;tryptophan biosynthetic process;tyrosine biosynthetic process;L-phenylalanine biosynthetic process;transport	Shikimate dehydrogenase substrate binding, N-terminal;NAD(P)-binding domain	N	0.114
AFLA_024150	black	0.172538	0.444883	0.417042	urea active transporter [Aspergillus oryzae RIB40]		transmembrane transport;integral component of membrane;transporter activity	Sodium/solute symporter	N	0.108
AFLA_027740	black	0.171399	0.40792	0.328753					N	0.274
AFLA_076860	black	0.17031	0.411433	0.284786	MOSC domain protein [Aspergillus oryzae RIB40]		metabolic process;molybdenum ion binding;pyridoxal phosphate binding;catalytic activity	MOSC, N-terminal beta barrel;Pyruvate kinase-like, insert domain;Molybdenum cofactor sulfurase, C-terminal	N	0.139
AFLA_017680	black	0.170077	0.233884	0.184253	shikimate dehydrogenase [Aspergillus oryzae RIB40]	Biosynthesis of amino acids;Phenylalanine, tyrosine and tryptophan biosynthesis	3-dehydroquinate dehydratase activity;shikimate kinase activity;oxidation-reduction process;3-phosphoshikimate 1-carboxyvinyltransferase activity;manganese ion binding;chorismate biosynthetic process;aminopeptidase activity;ATP binding;shikimate 3-dehydrogenase (NADP+) activity;phosphorylation;3-dehydroquinate synthase activity;cytoplasm;tryptophan biosynthetic process;tyrosine biosynthetic proce…	P-loop containing nucleoside triphosphate hydrolase;3-dehydroquinate dehydratase, active site;Enolpyruvate transferase domain;Aldolase-type TIM barrel;Shikimate kinase/Threonine synthase-like 1;3-dehydroquinate synthase domain;Shikimate dehydrogenase substrate binding, N-terminal;3-dehydroquinate dehydratase type I;Pentafunctional AroM protein;3-phosphoshikimate 1-carboxyvinyltransferase, conserv…	N	0.126
AFLA_046280	black	0.169491	0.4416	0.39845	nuclease [Aspergillus oryzae RIB40]	Apoptosis	DNA recombination;nucleic acid binding;mitochondrial inner membrane;apoptotic process;metal ion binding;RNA catabolic process;DNA catabolic process;endodeoxyribonuclease activity;exodeoxyribonuclease activity;ribonuclease activity;nucleus;regulation of RNA metabolic process	DNA/RNA non-specific endonuclease;Extracellular Endonuclease, subunit A;DNA/RNA non-specific endonuclease, active site	N	0.314
AFLA_135180	black	0.168829	0.499023	0.55563	3-hydroxyacyl-CoA dehydrogenase, NAD binding domain [Aspergillus oryzae RIB40]		metal ion binding;3-hydroxyacyl-CoA dehydrogenase activity;coenzyme binding;oxidation-reduction process;isoleucine catabolic process;leucine catabolic process;lysine catabolic process;tryptophan metabolic process;valine catabolic process;fatty acid biosynthetic process;benzoate metabolic process	Six-bladed beta-propeller, TolB-like;NAD(P)-binding domain;6-phosphogluconate dehydrogenase C-terminal domain-like;3-hydroxyacyl-CoA dehydrogenase, C-terminal;6-phosphogluconate dehydrogenase, domain 2;LDLR class B repeat;3-hydroxyacyl-CoA dehydrogenase, NAD binding	N	0.203
AFLA_120890	black	0.168415	0.480046	0.516365	extracellular dihydrogeodin oxidase/laccase [Aspergillus oryzae RIB40]		hydroquinone;oxidation-reduction process;copper ion binding	Multicopper oxidase, type 2;Multicopper oxidase, type 3;Multicopper oxidase, type 1;Cupredoxin	Y	0.771		0.991	Apoplastic	0.71
AFLA_068760	black	0.167105	0.454499	0.528364	CoA-ligase [Aspergillus oryzae RIB40]	Carbon metabolism;Citrate cycle (TCA cycle);Propanoate metabolism	ATP binding;cofactor binding;succinate-CoA ligase (GDP-forming) activity;tricarboxylic acid cycle;succinate-CoA ligase complex	CoA-binding;Succinyl-CoA synthetase, beta subunit, conserved site;ATP-citrate lyase/succinyl-CoA ligase;NAD(P)-binding domain;Succinyl-CoA ligase, alpha subunit;Succinyl-CoA synthetase-like	N	0.142
AFLA_036390	black	0.166482	0.380363	0.406118	sodium ion/proton exchanger [Aspergillus oryzae RIB40]		integral component of membrane;cation transport;transmembrane transport;solute;regulation of pH	Cation/H+ exchanger	N	0.122
AFLA_089500	black	0.16543	0.18479	0.0607783	plasma membrane calcium-transporting ATPase [Aspergillus oryzae RIB40]		calcium-transporting ATPase activity;integral component of membrane;calcium ion transmembrane transport;metal ion binding;ATP binding;sarcoplasmic reticulum	P-type ATPase;Cation-transporting P-type ATPase, N-terminal;P-type ATPase, phosphorylation site;P-type ATPase, cytoplasmic domain N;Cation-transporting P-type ATPase, C-terminal;P-type ATPase, A domain;P-type ATPase, subfamily IIB;P-type ATPase, transmembrane domain;HAD-like domain	N	0.198
AFLA_056560	black	0.164618	0.414835	0.524956	SNF2 family helicase/ATPase, putative [Aspergillus clavatus NRRL 1]		ATP binding;helicase activity;DNA binding	P-loop containing nucleoside triphosphate hydrolase;Sterile alpha motif/pointed domain;Helicase, C-terminal;SNF2-related, N-terminal domain;Helicase superfamily 1/2, ATP-binding domain	N	0.117
AFLA_022840	black	0.164604	0.443249	0.405342	allantoate permease [Aspergillus oryzae RIB40]		DNA binding;transmembrane transport;site-specific DNA-methyltransferase (cytosine-N4-specific) activity;N-4 methylation of cytosine;integral component of membrane	DNA methylase, N-4 cytosine-specific, conserved site;Major facilitator superfamily domain;Major facilitator superfamily	N	0.1
AFLA_110750	black	0.164024	0.431408	0.544075					N	0.115
AFLA_137640	black	0.163755	0.432031	0.298147					N	0.115
AFLA_016520	black	0.163448	0.490254	0.262588	thioesterase family protein [Aspergillus oryzae RIB40]			Thioesterase domain;HotDog domain	N	0.154
AFLA_049090	black	0.163174	0.506671	0.451707	onanonoxo-7-onima-8-eninoihtemlysoneda [Aspergillus oryzae RIB40]	Biotin metabolism	adenosylmethionine-8-amino-7-oxononanoate transaminase activity;dethiobiotin synthase activity;ATP binding;magnesium ion binding;biotin biosynthetic process;pyridoxal phosphate binding	P-loop containing nucleoside triphosphate hydrolase;Dethiobiotin synthase BioD;Pyridoxal phosphate-dependent transferase, major region, subdomain 1;Pyridoxal phosphate-dependent transferase, subdomain 2;Pyridoxal phosphate-dependent transferase;Aminotransferase class-III	N	0.257
AFLA_077900	black	0.16011	0.367167	0.465901					N	0.112
AFLA_096740	black	0.159781	0.419225	0.421861	FAD binding monooxygenase [Aspergillus oryzae RIB40]		oxidoreductase activity;oxidation-reduction process	FAD-binding domain;FAD/NAD(P)-binding domain	N	0.115					smurf_cluster_33
AFLA_021650	black	0.15939	0.221797	0.137937	putative Arylsulfotransferase protein [Neofusicoccum parvum UCRNP2]				Y	0.47		0.991		0.63
AFLA_042480	black	0.157873	0.45554	0.329301	zinc-binding oxidoreductase CipB [Aspergillus oryzae RIB40]		zinc ion binding;oxidoreductase activity;oxidation-reduction process	GroES-like;Alcohol dehydrogenase, N-terminal;NAD(P)-binding domain;Alcohol dehydrogenase, C-terminal;Polyketide synthase, enoylreductase domain	N	0.11
AFLA_136520	black	0.15734	0.467147	0.4499				Stc1 domain	N	0.102
AFLA_019340	black	0.155988	0.45779	0.442537				Phytanoyl-CoA dioxygenase	N	0.099
AFLA_120100	black	0.155511	0.307014	0.103177	C6 finger domain protein, putative [Metarhizium acridum CQMa 102]		regulation of transcription from RNA polymerase II promoter;zinc ion binding;RNA polymerase II transcription factor activity, sequence-specific DNA binding;nucleus	Zn(2)-C6 fungal-type DNA-binding domain	N	0.11
AFLA_112380	black	0.155449	0.441433	0.396124	integral membrane protein [Aspergillus fumigatus Af293]		intracellular ribonucleoprotein complex		N	0.109
AFLA_108360	black	0.152404	0.333758	0.22871	integral membrane protein [Aspergillus oryzae RIB40]				N	0.124
AFLA_082870	black	0.149295	0.407419	0.46525	GNAT family N-acetyltransferase [Aspergillus oryzae RIB40]		N-acetyltransferase activity;acyl-carrier-protein biosynthetic process	Acyl-CoA N-acyltransferase;GNAT domain	N	0.115
AFLA_072990	black	0.14749	0.382834	0.44945	aspartate aminotransferase [Colletotrichum gloeosporioides Nara gc5]		pyridoxal phosphate binding;biosynthetic process;catalytic activity	Pyridoxal phosphate-dependent transferase, major region, subdomain 1;Pyridoxal phosphate-dependent transferase, subdomain 2;Pyridoxal phosphate-dependent transferase;Aminotransferase, class I/classII	N	0.109
AFLA_035960	black	0.14596	0.454939	0.509304					N	0.162
AFLA_049400	black	0.145063	0.485934	0.39233	FAD binding domain protein [Aspergillus oryzae RIB40]		flavin adenine dinucleotide binding;UDP-N-acetylmuramate dehydrogenase activity;oxidation-reduction process;amino sugar metabolic process	Berberine/berberine-like;CO dehydrogenase flavoprotein-like, FAD-binding, subdomain 2;FAD-binding, type 2;FAD linked oxidase, N-terminal	Y	0.817		0.99	Apoplastic	0.59
AFLA_124150	black	0.144874	0.61527	0.286583			carboxy-lyase activity	Acetoacetate decarboxylase;Acetoacetate decarboxylase beta barrel domain	N	0.124
AFLA_030820	black	0.144244	0.308866	-0.0207866	MFS transporter [Aspergillus oryzae RIB40]		transmembrane transport;integral component of membrane	Major facilitator superfamily domain;Major facilitator superfamily	N	0.102
AFLA_046410	black	0.144145	0.409555	-0.165928	protein bimA [Aspergillus oryzae RIB40]	Ubiquitin mediated proteolysis;Cell cycle;Cell cycle - yeast;Meiosis - yeast;Oocyte meiosis;Progesterone-mediated oocyte maturation;HTLV-I infection	DNA metabolic process;spindle pole body;DNA binding;positive regulation of mitotic metaphase/anaphase transition;anaphase-promoting complex;protein binding	Tetratricopeptide-like helical domain;Tetratricopeptide repeat;Tetratricopeptide repeat 1;Tetratricopeptide repeat 2;Tetratricopeptide repeat-containing domain	N	0.131
AFLA_081570	black	0.143114	0.414378	0.28868	AMP dependent ligase/synthetase [Aspergillus oryzae RIB40]		ligase activity;integral component of membrane;metabolic process	AMP-dependent synthetase/ligase;AMP-binding enzyme, C-terminal domain;AMP-binding, conserved site	N	0.116
AFLA_125170	black	0.142484	0.333873	0.328705	oxidoreductase [Aspergillus niger CBS 513.88]	Pyruvate metabolism	oxidoreductase activity;oxidation-reduction process;FMN binding	Alpha-hydroxy acid dehydrogenase, FMN-dependent;Aldolase-type TIM barrel;FMN-dependent alpha-hydroxy acid dehydrogenase, active site;FMN-dependent dehydrogenase	N	0.121
AFLA_036810	black	0.14204	0.446211	0.327716	NAD dependent epimerase/dehydratase [Aspergillus oryzae RIB40]		dTDP-glucose 4,6-dehydratase activity;coenzyme binding;nucleotide-sugar metabolic process;streptomycin biosynthetic process;polyketide biosynthetic process	NAD(P)-binding domain;NAD-dependent epimerase/dehydratase	N	0.147
AFLA_124180	black	0.141823	0.425364	0.305394	MFS transporter (Mch2) [Aspergillus oryzae RIB40]		transmembrane transport;integral component of membrane	Major facilitator superfamily domain;Major facilitator superfamily	N	0.114
AFLA_004340	black	0.141138	0.501732	0.213271	phosphotransferase enzyme family protein [Microsporum gypseum CBS 118893]		heterocyclic compound binding;organic cyclic compound binding;transferase activity, transferring phosphorus-containing groups		N	0.13
AFLA_121160	black	0.140636	0.345956	0.564655	oxalate decarboxylase oxdC [Aspergillus oryzae RIB40]		nutrient reservoir activity;oxalate metabolic process;oxalate decarboxylase activity;glyoxylate metabolic process	RmlC-like jelly roll fold;Cupin 1;RmlC-like cupin domain;Bicupin, oxalate decarboxylase/oxidase	Y	0.772		0.864		0.82
AFLA_075460	black	0.140367	0.331179	0.0875791	putative protein kinase subdomain-containing protein [Eutypa lata UCREL1]		lipid metabolic process;hydrolase activity	Patatin-like phospholipase domain;Acyl transferase/acyl hydrolase/lysophospholipase	N	0.136
AFLA_003750	black	0.140216	0.468853	0.504278					N	0.121
AFLA_110850	black	0.139972	0.503223	0.534371					N	0.205
AFLA_137660	black	0.139495	0.511372	0.501412					N	0.101
AFLA_057560	black	0.138786	0.310985	0.147577					N	0.143
AFLA_070210	black	0.138753	0.45312	0.466718					N	0.117
AFLA_029070	black	0.138744	0.430859	0.229949	ribosome assembly and transport protein Srp40 [Aspergillus oryzae RIB40]		cytoskeleton;regulation of actin filament polymerization	SRP40, C-terminal	N	0.108
AFLA_070920	black	0.137077	0.478749	0.347946	NRPS-like enzyme [Aspergillus oryzae RIB40]		catalytic activity;metabolic process	AMP-binding enzyme, C-terminal domain;Thioester reductase-like domain;AMP-dependent synthetase/ligase;NAD(P)-binding domain;Amino acid adenylation domain;AMP-binding, conserved site;Phosphopantetheine binding ACP domain;Male sterility, NAD-binding	N	0.109					smurf_cluster_25
AFLA_111850	black	0.134969	0.494131	0.516225					N	0.113
AFLA_122260	black	0.133584	0.0799242	0.167307	MFS transporter [Aspergillus oryzae RIB40]		transmembrane transport;integral component of membrane	Major facilitator superfamily domain;Major facilitator superfamily	N	0.117
AFLA_090350	black	0.131117	0.459666	0.481525	zinc binding dehydrogenase [Aspergillus oryzae RIB40]		zinc ion binding;oxidoreductase activity;oxidation-reduction process	Alcohol dehydrogenase, C-terminal;Alcohol dehydrogenase, N-terminal;NAD(P)-binding domain;GroES-like;Polyketide synthase, enoylreductase domain	N	0.131
AFLA_056650	black	0.130203	0.413639	0.432121	Ferredoxin reductase-like, C-terminal NADP-linked [Glarea lozoyensis ATCC 20868]		integral component of membrane;oxidoreductase activity;oxidation-reduction process	FAD-binding 8;Ferric reductase, NAD binding domain;Riboflavin synthase-like beta-barrel	N	0.278
AFLA_056430	black	0.129327	0.347514	0.261698	efflux pump antibiotic resistance protein [Aspergillus oryzae RIB40]		transmembrane transport;integral component of membrane	Major facilitator superfamily domain;Major facilitator superfamily	N	0.116
AFLA_052170	black	0.127549	0.449165	0.483922					N	0.116
AFLA_016060	black	0.127246	0.444939	0.434531					N	0.161
AFLA_023310	black	0.127109	0.425661	0.471327					N	0.198
AFLA_019000	black	0.125598	0.473299	0.278797					N	0.122
AFLA_112970	black	0.122675	0.464852	0.432356					N	0.101
AFLA_132690	black	0.120616	0.513419	0.489915			protein kinase activity;protein phosphorylation;ATP binding	Protein kinase-like domain;Protein kinase domain	N	0.114
AFLA_051210	black	0.119788	0.54447	0.485873	TBP associated factor (Mot1) [Aspergillus oryzae RIB40]		extracellular region;ATP binding;helicase activity;DNA binding;transferase activity	P-loop containing nucleoside triphosphate hydrolase;SNF2-related, N-terminal domain;Helicase, C-terminal;Armadillo-type fold;Domain of unknown function DUF3535;Armadillo-like helical;Helicase superfamily 1/2, ATP-binding domain	N	0.107
AFLA_084290	black	0.117775	0.534647	0.468717	mannosyl phosphorylinositol ceramide synthase SUR1 [Arthroderma otae CBS 113480]		mannosyl-inositol phosphorylceramide biosynthetic process;mannosylation;mannosyltransferase activity;alpha-1,6-mannosyltransferase complex		N	0.142
AFLA_065660	black	0.115516	0.388049	0.39483					N	0.12
AFLA_109660	black	0.11529	0.14508	0.149575	aminotransferase, putative [Neosartorya fischeri NRRL 181]		pathogenesis;N',N'',N'''-triacetylfusarinine C biosynthetic process;cellular response to drug;fumigaclavine C biosynthetic process;fumiquinazoline A biosynthetic process;brevianamide F biosynthetic process;transaminase activity;ergosterol biosynthetic process;fungal-type cell wall organization;cellular response to iron ion starvation;iron assimilation;fumitremorgin B biosynthetic process;pyridoxa…	Pyridoxal phosphate-dependent transferase, subdomain 2;Pyridoxal phosphate-dependent transferase, major region, subdomain 1;Aminotransferase class V domain;Pyridoxal phosphate-dependent transferase	N	0.123
AFLA_070570	black	0.115192	0.381958	0.494499				Protein of unknown function DUF4246	N	0.135
AFLA_024390	black	0.114473	0.321402	0.552902	MFS transporter [Aspergillus oryzae RIB40]		transmembrane transport;integral component of membrane	Major facilitator superfamily domain;Major facilitator superfamily	N	0.101
AFLA_123800	black	0.113735	0.478929	0.144897	galacturan 1,4-alpha-galacturonidase C [Aspergillus oryzae RIB40]		polygalacturonase activity;starch metabolic process;sucrose metabolic process	Glycoside hydrolase, family 28;Pectin lyase fold;Pectin lyase fold/virulence factor	Y	0.754		0.515	Apoplastic	0.62
AFLA_019260	black	0.113542	0.304303	0.184725	steroid dehydrogenase, putative [Talaromyces stipitatus ATCC 10500]	Sphingolipid metabolism	oxidoreductase activity;FMN binding;oxidation-reduction process	Short-chain dehydrogenase/reductase SDR;NAD(P)-binding domain	N	0.309
AFLA_030620	black	0.112272	0.465431	0.274724	QDE-2-interacting protein [Ajellomyces dermatitidis SLH14081]		nucleic acid binding	Ribonuclease H-like domain	N	0.147
[truncated: 10,421 more rows]
